# Supplementary material for: CLAVATA Was a Genetic Novelty for the Morphological Innovation of 3D Growth in Land Plants
Source: Curr Biol. 2018 Aug 6;28(15):2365–2376.e5. doi: 10.1016/j.cub.2018.05.068 (PMC6089843; doi:10.1016/j.cub.2018.05.068)
Supplement: Data S1. CLE Sequence Alignment, Related to Figure S1 [file mmc2.zip › Supplementary dataset 1.fas]

>MpCLE1
HKNPAGPNPIGN
>MpCLE2
KEVPNGPNPLHN
>PpCLE1
RMVPTGPNPLHN
>PpCLE2
RMVPTGPNPLHN
>PpCLE3
RMVPTGPNPLHN
>PpCLE4
RMVPSGPNPLHN
>PpCLE5
RLVPTGPNPLHN
>PpCLE6
RLVPTGPNPLHN
>PpCLE7
RVVPTGPNPLHN
>FON2
RSVPAGPDPMHH
>OsCLE502
REVPSGPDPITS
>OsCLE506
RLTPTGPDPIHN
>OsCLE504
HDVPSGPNPIHN
>OsCLE505
RLVPTGSNPLHN
>OsCLE206
RMVPQGPNPLHN
>OsCLE508
RLVPTGPNPLHN
>OsCLE104
RVVPSGPNPLHN
>OsCLE503
RFSPTGSNPLHN
>OsCLE101
RLAPTGSNPLHN
>OsCLE301
RVVPEGPNPLHN
>OsCLE202
RLVPTGPNPLHH
>OsCLE403
RLVPQGSNPLHN
>OsCLE204
RLVPQGPNPLHN
>OsCLE303
REVLTGPNPLHN
>OsCLE302
RKVPTGANPLHN
>OsCLE603
RVVPTGPNPLHN
>OsCLE103
RRIPSCPDPLHN
>OsCLE24
RRIPSCPDALHN
>OsCLE404
RRVPTGPNPLHN
>OsCLE201
RVVPTGSNPLHN
>OsCLE205
HEVPSGPNPDSN
>OsCLE102
HQVPTGANPDSN
>OsCLE507
RRIPKGPDPIHN
>OsCLE306
RRVPNGPDPIHN
>OsCLE305
RKVPNGPDPIHN
>OsCLE801
RRVRRGSDPIHN
>OsCLE401
RRVRRGSDPIHN
>OsCLE203
RRVRRGSDPIHN
>OsCLE601
RSSPGGPDPQHH
>OsCLE602
RLSPGGPNPQHH
>OsCLE51
RLSPGGPNPQHH
>OsCLE46
RLSPGGPNPQHH
>OsCLE402
REVPTGPDPIHH
>OsCLE509
RLSPGGPDPQHH
>OsCLE48
RRSPGGPDPQHH
>SmCLE1
RLVPTGPNPLHN
>SmCLE2
RTVPTGPNPLHN
>SmCLE3
RLAPTGPNPLHN
>SmCLE4
RMAPTGPNPLHN
>SmCLE5
RYVPGGPDPLHH
>SmCLE6
RAIPSGPDPMHH
>SmCLE7
RQVPSGADPIHH
>SmCLE8
RLVPTGPDPLHH
>SmCLE9
RLVPSGPDPLHH
>SmCLE10
RLVPSGPDPLHH
>SmCLE11
RLVPSGPDPLHH
>SmCLE12
HLVPSGPDPLHN
>SmCLE13
HEVPSGPNPVGN
>SmCLE14
HSVPSGPNPVGN
>SmCLE15
HLVPAGPNPLHN
>CLV3
RTVPSGPDPLHH
>CLE1
RLSPGGPDPRHH
>CLE2
RLSPGGPDPQHH
>CLE3
RLSPGGPDPRHH
>CLE4
RLSPGGPDPRHH
>CLE5
RVSPGGPDPQHH
>CLE6
RVSPGGPDPQHH
>CLE7
RFSPGGPDPQHH
>CLE8
HISPPQPGSLNY
>CLE9
RLVPSGPNPLHN
>CLE10
RLVPSGPNPLHN
>CLE11
RVVPSGPNPLHH
>CLE12
RRVPSGPNPLHH
>CLE13
RLVPSGPNPLHH
>CLE14
RLVPKGPNPLHN
>CLE16
RLVHTGPNPLHN
>CLE17
RVVHTGPNPLHN
>CLE18
RQIPTGPDPLHN
>CLE19
RVIPTGPNPLHN
>CLE20
RKVKTGSNPLHN
>CLE21
RSIPTGPNPLHN
>CLE22
RRVFTGPNPLHN
>CLE25
RKVPNGPDPIHN
>CLE26
RKVPRGPDPIHN
>CLE27
RIVPSCPDPLHN
>CLE40
RQVPTGSDPLHH
>CLE41
HEVPSGPNPISN
>CLE42
HGVPSGPNPISN
>CLE43
RRIPSSPDRLHN
>CLE44
HEVPSGPNPISN
>CLE45
RRVRRGSDPIHN
>CLE46
HKHPSGPNPTGN
>AaCLE1
HVVPSGPNPLHN
>DwCLE1
RLVPTGPNPLHN
>DwCLE2
RLVPTGPNPLHN
>PaCLE211
HDVPSGPNPISN
>PaCLE212
HEVPSGPNPISN
>PaCLE213
HEVPSGPNPISD
>PaCLE214
HDVPSGPNPIGN
>PaCLE215
RKVPTGPNPLHN
>PaCLE216
RIVPTGPNPLHN
>PaCLE217
RLVPTGPNPLHN
>PaCLE218
RVVPTGPNPLHN
>PaCLE219
RVVPIGPNPLHD
>PaCLE220
RVIPTGPNPLHD
>PaCLE221
RVIPTGPNPLHD
>PaCLE222
RIVPTGPNPLHN
>PaCLE223
RVVPTGPNPLHH
>PaCLE224
RMVPNGSDPLHN
>PaCLE226
RTVPTGSNPLHN
>PaCLE227
RIVPTGSNPLHN
>PaCLE229
RVVPTGPNPLHN
>PaCLE230
RRVPNGSDPIHN
>PaCLE231
RLVPTGPNPLHH
>PaCLE232
RRVPNCPDPLHN
>PaCLE233
RRVPNCPDPLHN
>PaCLE234
HSVPSNPNPIQN
>PaCLE235
RLIPTGPNPLHN
>PaCLE236
RKVHTGPNPLHN
>PaCLE237
RLVPTGPDPLHN
>PaCLE238
HEVPSGPNPISN
>PaCLE239
HDVPSGPNPISN
>PaCLE240
HDVPSGPNPISN
>PaCLE241
HDVPSGPNPISN
>PaCLE242
HEVPSGPNPISD
>PaCLE243
HDVPSGPNPIGN
>PaCLE244
HDVPSGPNPIGN
>PaCLE245
RRVPTGPNPLHN
>PaCLE246
RIVPTGPNPLHN
>PaCLE247
RLVPTGPNPLHN
>PaCLE248
RVVPMGPNPLHN
>PaCLE249
RVVPTGPNPLHN
>PaCLE250
RVVPTGPNPLHH
>PaCLE251
RVVPTGPNPLHH
>PaCLE252
RIVPTGPNPLHN
>PaCLE253
RSVPAGPNPLHN
>PaCLE254
RTVPTGSNPLHN
>PaCLE255
HSVPSNPNPIQN
>PaCLE256
RRVPNGSDPIHN
>PaCLE257
RKVHTGPNPLHN
>PaCLE258
RVVPTGPNPLHN
>PaCLE259
RVVPTGPNPLDN
>PaCLE260
RLVPTGPDPLHN
>PaCLE261
HNVPSGPNPIGN
>PaCLE262
HEVVSGPNPRRS
>PaCLE263
HEVDSGPNPTRN
>PaCLE264
HEVAAGPNPTRN
>AmtCLE1
RQVPTGPDPLHH
>AmtCLE2
RGVPSGPNPLHH
>AmtCLE3
RLVPGGPDPEHH
>AmtCLE4
RLVPTGPNPLHH
>AmtCLE5
RRVPNGPDPIHN
>AmtCLE6
RLSPGGPDPQHH
>AmtCLE7
RKIHTGPNPLHN
>AmtCLE8
HEVPSGPNPISN
>GmCLE01
RRVPTGSNPLHN
>GmCLE02
RRVPNGPDPIHN
>GmCLE03
HEVPSGPNPISN
>GmCLE04
RRVPTGPNPLHH
>GmCLE05
HEVPSGPNPISN
>GmCLE06
RKVYTGPNPLHN
>GmCLE07
RRVPSCPDPLHN
>GmCLE08
RIIHTGPNPLHN
>GmCLE10
RLVPSGPNPLHN
>GmCLE11
RKVPNASDPLHN
>GmCLE12
HEVPSGPNPISN
>GmCLE13
REVPTGPDPLHH
>GmCLE14
RLAPEGPDPHHN
>GmCLE15
RDVPGGPNPLHN
>GmCLE16
RGVPSGANPLHN
>GmCLE17
REVPSSPDPLHN
>GmCLE18
RIIYTGPNPLHN
>GmCLE19
RLVPSGPNPLHN
>GmCLE20
RLVPTGPNPLHH
>GmCLE21
RLVPTGPNPLHH
>GmCLE22
RRVPTGSNPLHN
>GmCLE23
RIIYTGPNPLHN
>GmCLE24
RRVPTGPNPLHH
>GmCLE25
RRVPTGPNPLHN
>GmCLE26
HEVPSGPNPISN
>GmCLE27
RRVPNGPDPIHN
>GmCLE28
RIIHTGPNPLHN
>GmCLE29
HEVPSGPNPISN
>GmCLE30
RRVPSCPDPLHN
>GmCLE31
HEVPSGPNPISN
>GmCLE32
REVPSSPDPLHN
>GmCLE33
RGVPSGANPLHN
>GmCLE34
RKVPNASDPLHN
>GmCLE35
RLAPGGPDPQHN
>GmCLE36
RDVPGGPNPLHN
>GmCLE37
RLAPGGPDPQHN
>GmCLE38
RKVYTGPNPLHN
>GmCLE39
RLTPEGPDPHHN
