# Supplementary material for: CLAVATA Was a Genetic Novelty for the Morphological Innovation of 3D Growth in Land Plants
Source: Curr Biol. 2018 Aug 6;28(15):2365–2376.e5. doi: 10.1016/j.cub.2018.05.068 (PMC6089843; doi:10.1016/j.cub.2018.05.068)
Supplement: Data S2. CLV Sequence Alignment, Related to Figure S2 [file mmc3.zip]

Archive with 1 entries (1 files):
- Supplementary dataset 2.fas
