# Supplementary material for: CLAVATA Was a Genetic Novelty for the Morphological Innovation of 3D Growth in Land Plants
Source: Curr Biol. 2018 Aug 6;28(15):2365–2376.e5. doi: 10.1016/j.cub.2018.05.068 (PMC6089843; doi:10.1016/j.cub.2018.05.068)
Supplement: Data S2. CLV Sequence Alignment, Related to Figure S2 [file mmc3.zip › Supplementary dataset 2.fas]

>CLV1
----------------------------------------------MAMRLLKTHLLFLHLYLFFSPCFAYT-----DMEVLLNLKSSMI----G--PKGHGLHD-WI--HSSS-----PDAHCS--FSGVSCDDD--AR-------VISLNVSFTPL-FGTIS-PEIGML-THLVNLTLAANNFTGELPLEMK-SLTS-LKVLNISNNGNLTGTFPGEILKA-----MVDLEVLDTYNNNFNGKLPPEMSELKKLKYLSFGGNFFSGEIPESYGDI-QSLEYLGLNGAGLSGKSPAFLSRLKNLREMYIGYYNSYTGGVPPEFGGLTKLEILDMASCTLTGEIPTSLSNLKHLHTLFLHINNLTGHIPPELSGLVSLKSLDLSINQLTGEIPQSFINLGNITLINLFRNNL-YGQIPEAIGELPKLEVFEVWENNFTLQLPANLGR-NGNLIKLDVSDNHLTGLIPKDLCRGEKLEMLILSNNFFFGPIPEELGKCKSLTKIRIVKNLLNGTVPAGLFNLPLVTIIELTDNFFSGELPV-----TMSGDVLDQIYLSNNWFSGEIPPAIGNFPNLQTLFLDRNRFRGNIPREIFELKHLSRINTSANNITGGIPDSISRCSTLISVDLSRNRINGEIPKGINNVKNLGTLNISGNQLTGSIPTGIGNMTSLTTLDLSFNDLSGRVPLGGQFLVFNETSFAGNTY--LCL-PHRVS-----CPTRP--------GQTSDHNHTALFSPSRIVITVIAA--ITGLILISVAI------------RQMNKK-----KNQ-KSL--AWKLTAF-QKL-DF-KSEDVLECL-KEENIIGKGGAGIVYRGSMPNNVDVAIKRLVG------------------------R-GT---------------------------GRSDHGFTAEIQTLGRIRHRHIVRLLGYVANKDTNLLLYEYMPNGSLGELLHG-SKGGH-----------------LQWETRHRVAVEAAKGLCYLHHDCSPLILHRDVKSNNILLDSDFEAHVADFGLAKF-LV-DG--AASECMSSIAGSYGYIAPEYAYTLKVDEKSDVYSFGVVLLELIAGKKPVG--EF------------G-E-GVDIVRWVRNTEEEITQPSDAAIVVAIVDPRL--------TG-YPLTSVIHVFKIAMMCVEEEAAARPTMREVVHMLTNP---PKSV------------------------------------------------------ANLIAF-
>BAM1
------------------------------------------------MKLFLLLLFLLHISHTFTASRPIS-----EFRALLSLKTSLTGAGDD--KNSP-LSS-WK-----V-----STSFCT--WIGVTCDVS-RRH-------VTSLDLSGLNL-SGTLS-PDVSHL-RLLQNLSLAENLISGPIPPEIS-SLSG-LRHLNLSNN-VFNGSFPDEISSG-----LVNLRVLDVYNNNLTGDLPVSVTNLTQLRHLHLGGNYFAGKIPPSYGSW-PVIEYLAVSGNELVGKIPPEIGNLTTLRELYIGYYNAFEDGLPPEIGNLSELVRFDGANCGLTGEIPPEIGKLQKLDTLFLQVNVFSGPLTWELGTLSSLKSMDLSNNMFTGEIPASFAELKNLTLLNLFRNKL-HGEIPEFIGDLPELEVLQLWENNFTGSIPQKLGE-NGKLNLVDLSSNKLTGTLPPNMCSGNKLETLITLGNFLFGSIPDSLGKCESLTRIRMGENFLNGSIPKGLFGLPKLTQVELQDNYLSGELPV-A---GGVSVNLGQISLSNNQLSGPLPPAIGNFTGVQKLLLDGNKFQGPIPSEVGKLQQLSKIDFSHNLFSGRIAPEISRCKLLTFVDLSRNELSGEIPNEITAMKILNYLNLSRNHLVGSIPGSISSMQSLTSLDFSYNNLSGLVPGTGQFSYFNYTSFLGNPD--LCG-PYLGP-----CKDGVAK------GGHQSHSKGPLSASMKLLLVLGLL--VCSIAFAVVAII-----------KARSLK-----KAS-ESR--AWRLTAF-QRL-DF-TCDDVLDSL-KEDNIIGKGGAGIVYKGVMPNGDLVAVKRLAA----------------------MSR-GS---------------------------SH-DHGFNAEIQTLGRIRHRHIVRLLGFCSNHETNLLVYEYMPNGSLGEVLHG-KKGGH-----------------LHWDTRYKIALEAAKGLCYLHHDCSPLIVHRDVKSNNILLDSNFEAHVADFGLAKF-LQ-DS--GTSECMSAIAGSYGYIAPEYAYTLKVDEKSDVYSFGVVLLELVTGRKPVG--EF------------G-D-GVDIVQWVRKMTD--SNKD---SVLKVLDPRL--------SS-IPIHEVTHVFYVAMLCVEEQAVERPTMREVVQILTEI---PKLP--------------------------PSKDQPMTESAPESELS---PKSGVQSPPDLLNL-
>BAM2
----------------------------------------------MKLLLLLLLLLLLHISHSFTVAKPIT-----ELHALLSLKSSFT--IDE--HSPL-LTS-WN-----L-----STTFCS--WTGVTCDVS-LRH-------VTSLDLSGLNL-SGTLS-SDVAHL-PLLQNLSLAANQISGPIPPQIS-NLYE-LRHLNLSNN-VFNGSFPDELSSG-----LVNLRVLDLYNNNLTGDLPVSLTNLTQLRHLHLGGNYFSGKIPATYGTW-PVLEYLAVSGNELTGKIPPEIGNLTTLRELYIGYYNAFENGLPPEIGNLSELVRFDAANCGLTGEIPPEIGKLQKLDTLFLQVNAFTGTITQELGLISSLKSMDLSNNMFTGEIPTSFSQLKNLTLLNLFRNKL-YGAIPEFIGEMPELEVLQLWENNFTGSIPQKLGE-NGRLVILDLSSNKLTGTLPPNMCSGNRLMTLITLGNFLFGSIPDSLGKCESLTRIRMGENFLNGSIPKELFGLPKLSQVELQDNYLTGELPI-S--GGGVSGDLGQISLSNNQLSGSLPAAIGNLSGVQKLLLDGNKFSGSIPPEIGRLQQLSKLDFSHNLFSGRIAPEISRCKLLTFVDLSRNELSGDIPNELTGMKILNYLNLSRNHLVGSIPVTIASMQSLTSVDFSYNNLSGLVPSTGQFSYFNYTSFVGNSH--LCG-PYLGP-----CGK----------GTHQSHVK-PLSATTKLLLVLGLL--FCSMVFAIVAII-----------KARSLR-----NAS-EAK--AWRLTAF-QRL-DF-TCDDVLDSL-KEDNIIGKGGAGIVYKGTMPKGDLVAVKRLAT----------------------MSH-GS---------------------------SH-DHGFNAEIQTLGRIRHRHIVRLLGFCSNHETNLLVYEYMPNGSLGEVLHG-KKGGH-----------------LHWNTRYKIALEAAKGLCYLHHDCSPLIVHRDVKSNNILLDSNFEAHVADFGLAKF-LQ-DS--GTSECMSAIAGSYGYIAPEYAYTLKVDEKSDVYSFGVVLLELITGKKPVG--EF------------G-D-GVDIVQWVRSMTD--SNKD---CVLKVIDLRL--------SS-VPVHEVTHVFYVALLCVEEQAVERPTMREVVQILTEI---PKIP--------------------------LSKQQAAESDVTEKAPAINESSPDSGSPPDLLSN-
>BAM3
--------------------------------------------MADKIFTFFLILSSISPLLCSSLISPLNLSLIRQANVLISLKQSFD----S--YDPS-LDS-WN---IPN-----FNSLCS--WTGVSCDNL-NQS-------ITRLDLSNLNI-SGTIS-PEISRLSPSLVFLDISSNSFSGELPKEIY-ELSG-LEVLNISSN-VFEGELETRGFSQ-----MTQLVTLDAYDNSFNGSLPLSLTTLTRLEHLDLGGNYFDGEIPRSYGSF-LSLKFLSLSGNDLRGRIPNELANITTLVQLYLGYYNDYRGGIPADFGRLINLVHLDLANCSLKGSIPAELGNLKNLEVLFLQTNELTGSVPRELGNMTSLKTLDLSNNFLEGEIPLELSGLQKLQLFNLFFNRL-HGEIPEFVSELPDLQILKLWHNNFTGKIPSKLGS-NGNLIEIDLSTNKLTGLIPESLCFGRRLKILILFNNFLFGPLPEDLGQCEPLWRFRLGQNFLTSKLPKGLIYLPNLSLLELQNNFLTGEIPE-EEAGNAQFSSLTQINLSNNRLSGPIPGSIRNLRSLQILLLGANRLSGQIPGEIGSLKSLLKIDMSRNNFSGKFPPEFGDCMSLTYLDLSHNQISGQIPVQISQIRILNYLNVSWNSFNQSLPNELGYMKSLTSADFSHNNFSGSVPTSGQFSYFNNTSFLGNPF--LCG-FSSNP-----CNGSQNQSQSQLLNQNNARSRGEISAKFKLFFGLGLL--GFFLVFVVLAVV-----------KNRRMR-----KNN--PN--LWKLIGF-QKL-GF-RSEHILECV-KENHVIGKGGRGIVYKGVMPNGEEVAVKKLLT----------------------ITK-GS---------------------------SH-DNGLAAEIQTLGRIRHRNIVRLLAFCSNKDVNLLVYEYMPNGSLGEVLHG-KAGVF-----------------LKWETRLQIALEAAKGLCYLHHDCSPLIIHRDVKSNNILLGPEFEAHVADFGLAKFMMQ-DN--GASECMSSIAGSYGYIAPEYAYTLRIDEKSDVYSFGVVLLELITGRKPVD--NF------------GEE-GIDIVQWSKIQTN--CNRQ---GVVKIIDQRL--------SN-IPLAEAMELFFVAMLCVQEHSVERPTMREVVQMISQAKQ-PNTF-------------------------------------------------------------
>PpCLV1A
---------------------------------------MRDRLGGTIAFCFRVITIVLFLLQRTLSVAIYD-----ERLALIALKATID----D--PESH-LAD-WE---VNG-----TSSPCL--WTGVDCNNS--SS-------VVGLYLSGMNL-SGTIS-SELGNL-KNLVNLSLDRNNFTEDLPADIV-TLTQ-LKYLNVSTN-SFGGALP-SNFSQ-----LQLLQVLDCFNNFFSGPLPPDLWKISTLEHVSLGGNYFEGSIPPEYGKF-PNLKYFGLNGNSLTGPIPAELGNLTGLQELYMGYYNNFSSSIPATFGNLTNLVRLDMASCGLVGAIPHELGNLGQLDTLFLMLNSLEGPIPASLGNLVNLRSLDLSYNRLTGILPNTLIYLQKLELMSLMNNHL-EGTVPDFLADLPNLEVLYLWKNQLTGPIPENLGQ-NMNLTLLDLSSNHLNGSIPPDLCAGQKLQWVILLENQLTGSIPESLGHCQSLTKLRLGINSLNGSIPQGLLGLPLLAMVEIQDNQVNGPIPS-E---IINAPLLSYLDFSKNNLSSSIPESIGNLPSIMSFFISDNHFTGPIPPQICDMPNLNKLDMSGNNLSGSIPAEMSNCKKLGLLDVSHNSLTGVIPVQMQFIPDLYYLNLSHNELSGAIPSKLADLPTLSIFDFSYNNLSGPIP---LFDSYNATAFEGNPG--LCGALLPRA-----CPDTGT---G---SPSLSHHRKGGVSNLLAWLVGALF--SAAMMVLLVGICCFIRKYRWH--IYKYFH-----RESISTR--AWKLTAF-QRL-DF-SAPQVLDCL-DEHNIIGRGGAGTVYRGVMPSGEIVAVKRLAG----------------------EGK-GA---------------------------AH-DHGFSAEIQTLGKIRHRNIVRLLGCCSNHETNLLVYEYMPNGSLGELLHSKDPSVN-----------------LDWDTRYNIAIQAAHGLCYLHHDCSPLIVHRDVKSNNILLDSTFHARVADFGLAKL-FQ-DT--GISESMSSIAGSYGYIAPEYAYTLKVNEKSDIYSFGVVLMELLTGKRPIES-EF------------G-D-GVDIVQWVRRKI---QTKD---GVLDLLDPRM------GGAG-VPLQEVVLVLRVALLCSSDLPIDRPTMRDVVQMLSDVK--PKKK-----------------------------GSSLGDSRELSALV---GMKDEDLHQVLVCV-
>PpCLV1B
-----------------------MQKQSLRMALPEARMVKMERRNFHIVSAFIVCILVLSRTMELVASDPLP----EEGLALLAMKSSFA----D--PQNH-LEN-WK---LNG-----TATPCL--WTGITCSNA--SS-------VVGLNLSNMNL-TGTLP-ADLGRL-KNLVNISLDLNNFTGVLPAEIV-TLLM-LQYVNISNN-RFNGAFP-ANVSR-----LQSLKVLDCFNNDFSGSLPDDLWIIATLEHLSLGGNYFEGSIPSQYGSF-PALKYLGLNGNSLTGPIPPELGKLQALQELYMGYFNNYSSGIPATFGNLTSLVRLDMGRCGLTGTIPPELGNLGNLDSMFLQLNELVGVIPVQIGNLVNLVSLDLSYNNLSGIIPPALIYLQKLELLSLMSNNF-EGEIPDFIGDMPNLQVLYLWANKLTGPIPEALGQ-NMNLTLLDLSSNFLNGTIPSDLCAGQKLQWVILKDNQLTGPIPENFGNCLSLEKIRLSNNLLNGSIPLGLLGLPNITMVEIQMNQIMGPIPS-E---IIDSPKLSYLDFSNNNLSSKLPESIGNLPTLQSFLIANNHFSGPIPPQICDMQSLNKLDLSGNELTGLIPQEMSNCKKLGSLDFSRNGLTGEIPPQIEYIPDLYLLNLSHNQLSGHIPPQLQMLQTLNVFDFSYNNLSGPIP---HFDSYNVSAFEGNPF--LCG-GLLPS-----CPSQGSAA-----GPAVDHHGKGKGTNLLAWLVGALF--SAALVVLLVGMCCFFRKYRWH--ICKYFR-----RES-TTR--PWKLTAF-SRL-DL-TASQVLDCL-DEENIIGRGGAGTVYKGVMPNGQIVAVKRLAG----------------------EGK-GA---------------------------AH-DHGFSAEIQTLGKIRHRNIVRLLGCCSNHETNLLIYEYMPNGSLGELLHSKERSEK-----------------LDWETRYNIAVQAAHGLCYLHHDCSPLIVHRDVKSNNILLDSTFQAHVADFGLAKL-FQ-DT--GKSESMSSIAGSYGYIAPEYAYTLKVNEKSDIYSFGVVLMELLTGKRPIEA-EF------------G-D-GVDIVQWVRRKI---QTKD---GVIDVLDPRM------GGVG-VPLQEVMLVLRVALLCSSDLPVDRPTMRDVVQMLSDVK--PKSK-------------------------------GSSLADSRELSA---PDAFKPQDLRLVCV-
>SmCLV3
---------------------------------------------------------------------------------------MID-------SSGS-LDD-WT----ET-----DDTPCL--WTGITCDDR-LSR-------VVALDLSNKNL-SGIVS-SSIGRL-TELINLTLDVNNFTGNLPGELA-TLHD-LHFLNVSHN-AFTGDFP-GRFSN-----LQLLEVLDAYNNNFSGPLPIELSRLPNLRHLHLGGSYFEGEIPPSYGNM-TSLSYLALCGNCLVGPIPPELGYLVGLEELYLGYFNHFTGGIPPELGRLLNLQKLDIASCGLEGVIPAELGNLSNLDSLFLQINHLSGPIPPQLGDLVNLKSLDLSNNNLTGAIPIELRKLQNLELLSLFLNGL-SGEIPAFVADLPNLQALLLWTNNFTGELPQRLGE-NMNLTELDVSSNPLTGPLPPNLCKGGQLEVLVLIENGITGTIPPALGHCKSLIKVRLAGNHLTGPIPEGLLGLKMLEMLELLDNRLTGMIPA-----IVDAPLLDFLDLSQNELQGSIPAGVARLPSLQKLFLHSNRFVGGIPVELGQLSHLLHLDLHSNRLSGAIPAELAQCSKLNYLDVSDNRLTGPIPAELGSMEVLELLNVSRNRLSGGIPPQILGQESLTSADFSYNDFSGTVPSDGHFGSLNMSSFVGNPG--LCASLK--------CGGGDPSSSQDGDGVALSHAR----ARLWKAVVASIF--SAAMLFLIVGVIEC---------LSICQR-----RES-TGR--RWKLTAF-QRL-EF-DAVHVLDSL-IEDNIIGRGGSGTVYRAEMPNGEVVAVKRLCKA-------------------TSDET-GS---------------------------GSHDHGFSAEIQTLGKIRHRNIVKLLGCCSNEETNLLVYEYMPNGSLGELLHS-KKRNL-----------------LDWTTRYNIAVQSAFGLCYLHHDCSPLIVHRDVKSNNILLDSGFEAHVADFGLAKF-FQ-ASSAGKCESMSSIAGSYGYIAPEYAYTLKVSEKADIFSFGVVLLELITGRKPTEQ-EF------------R-DSGLGIVKWVKKVMD--EAKD---GVLSIVDSTL-------RSSQLPVHEVTSLVGVALICCEEYPSDRPTMRDVVQMLVDVRGLPKSS----------------KSGSFKDSSIKAPVESQQQWEDQDHEE---RQRQRRDQAPLIPL-
>SmCLV1
-------------------------------------------------MTPITPLFLAIVVFFTTAAEGLT----PDGQSLLAFKASIE----D--PATH-LRD-WN-----ES----DATPCR--WTGITCDSQ--NR-------VSSLTLSNMSL-SGSIAPGTLSRL-SALANLSLDVNDLGGALPAELLGALPL-LRYLNISHC-NFSGDFPANLSSA-----SPSLAILDAYNNNFTGALPIGLSALPLLAHVHLGGSLFSGSIPREYGSI-KSLRYLALSGNDLSGEIPAEMGDLESLEQLYLGYYNHFSGGIPRSFGRLKSLRRLDLASAGINGSIPIELGGLRRLDTLFLQLNSLAGSIPDAIGGLRALQSLDLSCNQLTGGIPASLEKLQELKLLNLFRNNL-SGEIPSFVGDMPNLEVLFLWGNGFVGAIPEFLGG-NGQLWMLDLSKNALNGSVPSSLCRGGKLATLILQQNRLSGSIPEGLGSCASLEKVRLGDNLLSGAIPRGLFALPNLDMVELMRNKLDGVMGD-E---EFAAPKLEKIDLSENLLRGEISEGIGALSMLKELQISYNRLAGAVPAGLGRMQWLLQLNLTHNFFSGGIPPEIGSCRSLTMLDLSVNQLSGEIPRSLEALEVLGVLNLSRNAFSGGIPRGIALLQSLNSVDFSYNRLSGAIPATDQA--FNRSSYVGNLG--LCG-APLGP-----CPKNPNS------RGYGGHGRGRSDPELLAWLVGALF--SAALLVLVVGVCCFFRKYRRYLCRLGFLR-----PRSRGAG--AWKLTAF-QKLGGF-SVAHILECLSNEDNIIGRGGSGIVYKGVMPSGEIVAVKKLSGFNP--------------AAAAGVAR-GK--I--------------------GGSMSHSDHGFSAEVQTLGKIRHRNIVKLLGFCSNKETNVLVYEYMPNGSLGEALHGSSKGAV----------------MLDWATRYKIALQAANGLCYLHHDCSPLIVHRDVKSNNILLDAEFQARVADFGLAKL-FQ-DS--GKSESMSSIAGSYGYIAPEYAYTLKVNEKSDIYSFGVVLLELVSGRRPIEP-EF------------G-D-GVDIVQWVRKKI---QTKD---GVLEVLDSRI------REEN-LPLQEIMLVLRVALLCTSDLPVDRPTMRDVVQMLGDAR--PGKN------------------------------------KEESSTD---FGDLSSSQSQLLSPV
>SmCLV2
-----------------------------------------------MRLLLIALAIILAHAAQDPEVAGSE-----EVAALLGVKELLV----D--EFGH-TND-WS----AS-----DSSPCS--WTGIQCDDD--GF-------VSALNLGGKSL-NGSLSGLPLARL-RHLVNISLEQNNLAGPLPPELS-LLPR-LRFLNISHN-NFGYGFP-ANLSA-----IATLEVLDTYNNNFSGPLPPELGALQSIRHLHLGGSYFSGAIPPELGNL-TTLRYLALSGNSLTGRIPPELGNLGELEELYLGYYNEFEGGIPREIGKLANLVRIDLGFCGLTGRIPAEIGNLSRLDSIFLQINNLSGPIPAEIGLLSALKSLDLSNNLLSGPIPDELAMLESIALVNLFRNRL-SGSIPSFFGDLPNLEVLQLWANNLTGSIPPQLGQASLSLMTVDLSSNSLSGSIPDKICWGGALQVLILYGNQIGGALPESLGQCNTLVRVRLGHNQLTGGLPKNTLGLPNLRMLELLDNRMDGIIAD-A---PVSAVELELLDLSQNRLRGSIPRAIGNLTNLKNLLLGDNRISGRIPASIGMLQQLSVLDASGNAISGEIPRSIGSCVRLSSVDLSRNQLVGAIPGELAQLKALDALNVSRNGLSGEIPRELEEAKALTSADFSYNRLFGPIPSQGQFGFFNESSFAGNLG--LCGAPTARN-----CSVLAS---------PRRKPRSARDRAVFGWLFGSMF--LAALLVGCITVV-------LFPGGGKGSS-----CGRSRRR--PWKLTAF-QKL-DF-SAADILDCL-SEDNVIGRGGSGTVYKAMMRSGELVAVKRLAS--------------------CPVNS-GKRSS--------------------GSRSSHDDFGFSAEVQTLGKIRHMNIVKLLGFCSNHETNLLVYEYMPNGSLGEVLHGVGTKAC---------------PVLDWETRYKVAVQAANGLCYLHHDCSPLIVHRDVKSNNILLDSNLRAHVADFGLAKL-FQ-GS--DKSESMSSVAGSYGYIAPEYAYTLKVNEKSDIYSFGVVLLELVTGRRPIEP-GY------------G-D-EIDIVKWVRKMI---QTKD---GVLAILDPRM------GSTDLLPLHEVMLVLRVALLCSSDQPAERPAMRDVVQMLYDVK--PKVV--------------------------------GAKDHSSSREL---SGSTRMSSGRLIDV-
>PaCLV1A
----------------------------------------------MESIGVFILLVLLMGFTVTADSSHSS-----DAKLLLSLKKAIL----D--PKGF-LDS-WS---ETN-----SANHCS--WVGVQCDHF--DH-------IISLDISNMNL-SGRIL-PDIGHL-RSLINLTVAVNSFSGPFPPEIT-NAIG-LRSFNISNN-IFVGYFP-SNFSR-----LKDLEVLDVYNNNFTGPLPMDVTGLMNLRHLHLGGNYFSDVIPAEYGGW-PKLEYLAVSGNELTGKIPGELGNLSQLQELYVGYYNVFDGGIPPEFGKLTNLVRLDMSACVLSGPIPPELGNLVNLDTMFLQVNSLSGPIPPELGNLKSLKSMDLSNNQLAGEIPEEFSQLKEMTLLNLFRNRL-HGSIPSFIGDLPNLEVLQLWGNNFTGGIPQQLGK-NSELLQMDLSSNKLTGFIPPDLCVGGKLQTLILLDNFFFGPIPESLGNCESLARVRMGQNYLNGSIPKGLLNLPKLEMIELQDNDLSGSMPA-K---ISVTSKLGQLTLSNNKLTGSLPDSIGNFSSLKNFLIDGNEFSGSVPQQIGRLKQLSKMDFSSNKFSGVIPPEINLCKLLAFIDLSRNELSGSIPPQITKMRILNYLNISRNHLVGSIPREIEGMLSLTSVDFSYNNLSGLVPGTGQFSYFNATSFVGNPE--LCG-PYLGS-----CNVQSS--------PAEAHIRGPFSSTFKLLLVIGLL--ICSMAFAIAAII-----------KARALK-----KAN-TSR--QWKLTAF-QRL-DF-SCDNVLESL-KEDNVIGKGGAGTVYKGLMPSGEEVAVKRLPG----------------------IGR-CS---------------------------SH-DHGFSAEIQTLGRIRHRHIVRLLGFCSNQETNLLVYEYMPNGSLGELLHG-KKGGH-----------------LHWDTRYKIALEAAKGLCYLHHDCSPLIVHRDVKSNNILLDSNFEAHVADFGLAKF-LQ-DS--GTSECMSAIAGSYGYIAPEYAYTLKVDEKSDVYSFGVVLLELITGRRPVG--EF------------G-D-GVDIVQWVKKMTD--STNE---SVLKILDSRL--------SS-VPLHEVMHVFYVAMLCVLEQSGERPTMREVVQLLSEP---PKIK----------------------PNEFQTSSPVTELKDSKDPVA---ATSPVQSPPDLLSI*
>PaCLV1C
-------------------------------------------------------MTLCDGSGPGSSSSWLS----AEAQILLSLKNKFT----EGSGPGDVLNT-WN---QSDP----DTSHCW--WRGVQCDQF--SR-------VVGLNLSNLRL-SGSIS-PQIAQL-HNLVNITLASNNLTGPLPREIT-DIPT-LRYLNLSNN-LFNGTFP-PDFQK-----LKELEVLDVYNNDFSGPLPVELSELKKLKHLHLGGNYFSGRIPVEYSKI-ESLNYLALSGNGLKGKIPGELGKLGMLQQLYLGYFNAYEGGIPPDFGNLTNLVRLDMADCGLSGLIPAELGSLIHLDSLFLQVNDLSGPIPSQLAELSSLKSLDLSNNELTDEIPQQFSKLQSLTLMNLFRNKL-CGIIPSFIAELPNLEVLHLWENNFSGVIPQNLGQ-NGRLLHLDLSSNRLTGLIPPYLCMSSKLQTLIMFDNLLFGSIPEPLGNCKSLTRVRMGQNSLNGSIPEGFLNLPLADMIEMYDNNLTGGIPA-S---ISVTWKLGILNLSNNKLSGSLPPAMGNLAGLHSLLLNGNEFTGSIPSQIGRLKLLSTIDLSNNKLSGHIPLEISKCTALTFVDLSKNHLGGIIPPEIMEMYLLSHLNISRNHLGGNVPKEIGSMQSLTTLDLSYNNLSGRLPDSGQ---FNRNSVVGNPL--LCG-SFLSP-----CSSPLA----------QSAAKGPLSFIVNLLLMVGLL--ICSFVFAILAIA-----------KAIAVR-----KAI-SSS--RWKLTAF-QRL-DF-SSHDVLESL-KDDHIIGKGGAGIVYKGLMPKGEEVALKRLPG----------------------VGR-GS---------------------------SH-DHGFLAEIQTLGNIRHCHIVKLLAFCSSHDANILVYEYMPNGSLGELLHS-RKGGH-----------------LHWDARYRIATEAAKGLSYLHHDCSPPIMHRDVKSNNILLDSNFQAHVADFGLAKF-LQ-DS--GSCQCMSSIVGSYGYIAPEYAYTLKVDEKSDVYSFGVVLLELITGRRPVG--EF------------A-D-GVDIVQWVRKMTED-SPKG---GVIKVLDSRL--------SV-APLHEAMYMFYVAMLCVEEQSVERPSMREVVQMLTDP---SKIR------------------------------------------------------PHL----
>PaCLV1D
--------------------------------MPTKLCILHPSLGMGVSILVVTVLQLLVVLVDGFPLSLSP-----DAQVLLSLKKSIYIYKPDGSDRDV-LNS-WKDDGDSN-----SSSHCL--WTGVQCDPF--YW-------VVGLDISGMKL-CGSIS-PEIGKL-HHLVNLTVASNNLTGPLPCEIT-DIPS-LRFLNISNN-LLIGNFP-SNVSK-----LKELEVLDVYNNNFTGPLPVELSKLRKLKHVHLGGNYFSGMIPSEYSEI-TSLKYLALNGNNLYGRIPGELSRLVNLEELYLGYYNNYQSGIPSEFGEFTNLVRLDMSNCGLVASIPPELGRLVKLDSLFLQVNQLSGPIPAQLANLSSLKSLDLSDNNLTGEIPAD----------RLFKNRL-HGTIPSFIAALPNLEVLGLWVNNFTGGLHQNLGR-NGRLLILDLSFNRFTGLLPPDLCASGKLQILIVNDNVLFGPIPEILGTCKSLKRVRMGRNFFNGSIPKGLLSLPHMEILELNNNDLTGGIPT-S---IPVQRKLGLLNLSNNSLTGFLPPAIGNLSGLQNLYVSGNKFTGHIPAQIGRLKNISNMNLCNNRFSGLIPAEISECSILLSLDLSKNDLSGSIPLEITQLVYLNYLNISRNHLVGRIPKQIGSMHSLTSLDLSYNNLSCSVPTNGRFSFFNANSFVGNLG--QCW-----------TNSRSL----------NSGKKDPLSSTFKLLLVVGLL--FFSLALVIPAIF-----------KSRALW-----KAN-SST--GWKLTAF-QRL-NF-TCEDVLECL-KEDNIIGKGGSGVVYKGLMPKGEEVAVKRLPA----------------------IGK-GS---------------------------SY-DHGFSAEIQTLGKIRHRHIVKLLGFCSNQETNLLVYEYMHNGSLGELLHG-TKGGH-----------------LQWDTRYQIAIESAKGLCYLHHDCCPLILHRDVKSNNILLDSNFEAHVADFGLAKF-LQ-DL--GASQCMSSVAGSYGYIAPEYAYTLKVDEKSDVYSFGVVLLELITGRRPLG--EF------------G-K-GVDIVQWVRKTTE--SAIE---GVVKVMDTRL--------SS-VPLYQVMHVFHVAMMCVQEHSVNRPTMRDVVQMLTSL---PTAK---------------------RAKESSSPTEQEKDNEEGKPPP---AASVWTNLPHMLTM*
>PaCLV1B
--------------------------------------------MRLQILVLQVSVFLLALFLYPSSVLPNS-LFHGDARVLILMKASMA----D--PNRL-LDD-WS---TSN-----HSNHCS--WTGVKCDHI--GR-------VMALDLSSMNI---------------------------TGPFPSQLT-YLPT-LRLLNVSNN-FLDGSFP-SNISK-----LRNLEVLDVYNNNMSGALPADLRYLVKLKHLNLGGNFFSGSIPGEYGKL-TNLEFLGLHGNSLGGRIPRELGNLGNLTFLYLGYFNEFDSGIPPELGNLSKLVYLDMSSCNLSGSIPPELSALKNLHTLFLPTNGLTGPIPPRLGRLTSLKSLDLSNNDLSGEIPMELSELKELRLLNLFMNRL-HGGIPSFIGDLPNLEVLQLWQNNFTGLLPQQLGV-SGKLLEVDVSSNKLTGSIPPNLCKGGRLQILIILNNLFFGPIPDSLGKCNSLVKVRLGKNYLNGWIPEGLLYMPQLTMIELHNNYLSGSIPE-GSI-NNGSSVLGLLKLSNNRLSGPLPSSIGKLSSVQNVLINGNKLTGNVPPEIGQLGKVSKIDLSNNRFSGMIPKEISHCTVLTYLDLSQNDFSGPIPLEITGMRILNYVNLSRNHLNGSIPREFKNMQSLSSADLSYNNLSGLVPESGLFSFFNASSFAGNPN--LCG-PHLGS-----CSIG---------SPTQAHIKGQVSPSLKLVLALGLL--FCSLVFAIGAVV-----------KARALK-----KER-DAG--SLKMTAF-QKL-DF-GGDDVLECI-KEDTVIGRGGAGIVYRGIMPNGEEVAVKKLMGIGTSQNDFGGDDVLECIKEDTVIGRGGAGIVYRGIMPNGEEVAVKKLMGIGTSQNSSNDHGFSAEIQTLGSIRHRHIVRLLAFCSNHDTNLLVYEYMPNGSLGEVLHG-NKGGH-----------------LHWHTRYKIALEAAKGLCYLHHDCCPLIVHRDVKSNNILLDSNFEAHVADFGLAKF-LQ-DS--GTSECMSAIAGSYGYIAPEYAYTLKVDEKSDVYSFGVVLLELITGRKPVGENEF------------G-E-GVDIVQWVKKTSN--SKRE---AVEKIIDPRL--------SS-FPPEEAMHIFFVALLCVEEHSVQRPTMREVVQMLTDS---PKSK-----------------PNMQYFSVSPAHGKESNKPVLSPPQS---NKPVSSPPPDLLSI*
>OsFON1
---------------------------------------------------MPPTLLLLLLLLPPSLASPDR-----DIYALAKLKAALVPSPSA--TAPPPLAD-WD--PAAT-----SPAHCT--FSGVTCDGR--SR-------VVAINLTALPLHSGYLP-PEIALL-DSLANLTIAACCLPGHVPLELP-TLPS-LRHLNLSNN-NLSGHFPVPDSGGGASPYFPSLELIDAYNNNLSGLLPPFSASHARLRYLHLGGNYFTGAIPDSYGDL-AALEYLGLNGNTLSGHVPVSLSRLTRLREMYIGYYNQYDGGVPPEFGDLGALLRLDMSSCNLTGPVPPELGRLQRLDTLFLQWNRLSGEIPPQLGDLSSLASLDLSVNDLAGEIPPSLANLSNLKLLNLFRNHL-RGSIPDFVAGFAQLEVLQLWDNNLTGNIPAGLGK-NGRLKTLDLATNHLTGPIPADLCAGRRLEMLVLMENGLFGPIPDSLGDCKTLTRVRLAKNFLTGPVPAGLFNLPQANMVELTDNLLTGELPD-----VIGGDKIGMLLLGNNGIGGRIPPAIGNLPALQTLSLESNNFSGALPPEIGNLKNLSRLNVSGNALTGAIPDELIRCASLAAVDLSRNGFSGEIPESITSLKILCTLNVSRNRLTGELPPEMSNMTSLTTLDVSYNSLSGPVPMQGQFLVFNESSFVGNPG--LCGGPVADA-----CPPSMAGGG----GGAGSQLRLRWDSKKMLVALVAAF---AAVAVAFLGAR-----------KGCSAW-----RSAARRRSGAWKMTAF-QKL-EF-SAEDVVECV-KEDNIIGKGGAGIVYHGVT-RGAELAIKRLVG------------------------RGGG---------------------------EH-DRGFSAEVTTLGRIRHRNIVRLLGFVSNRETNLLLYEYMPNGSLGEMLHG-GKGGH-----------------LGWEARARVAAEAACGLCYLHHDCAPRIIHRDVKSNNILLDSAFEAHVADFGLAKF-L--GG--ATSECMSAIAGSYGYIAPEYAYTLRVDEKSDVYSFGVVLLELITGRRPVG--GF------------G-D-GVDIVHWVRKVTAELPDNSDTAAVLAVADRRL--------TP-EPVALMVNLYKVAMACVEEASTARPTMREVVHMLSN----PNSA--------------------------------------------------QPNSGDLLVTF
>OsCLV1A
----------------------------------MALAGSMAAAAATSTLLLLLLLLLLATATHGAAADTVSSPASPEAAALLNLSAALG----D--PSGY-LSTHWT-----H-----DTAFCS--WPRLSCDAD-GSR-------VLSLDLSGLNL---------------------------SGPIPAAALSSLSH-LQSLNLSNN-ILNSTFPEGLIAS-----LKNLRVLDFYNNNLTGALPAALPNLTNLVHLHLGGNFFFGSIPRSYGQW-SRIKYLALSGNELTGEIPPELGNLTTLRELYLGYFNSFTGGIPPELGRLKELVRLDMANCGISGVVPPEVANLTSLDTLFLQINALSGRLPPEIGAMGALKSLDLSNNLFVGEIPASFASLKNLTLLNLFRNRL-AGEIPEFVGDLPNLEVLQLWENNFTGGVPAQLGVAATRLRIVDVSTNRLTGVLPTELCAGKRLETFIALGNSLFGSIPDGLAGCPSLTRLRLGENYLNGTIPAKMFTLQNLTQIELHDNLLSGELRLDA---GVVSPSIGELSLYNNRLSGPVPVGIGGLVGLQKLLVAGNRLSGELPREIGKLQQLSKADLSGNLISGEIPPAIAGCRLLTFLDLSGNRLSGRIPPALAGLRILNYLNLSHNALDGEIPPAIAGMQSLTAVDFSDNNLSGEVPATGQFAYFNATSFAGNPG--LCG-AFLSP-----CRSH---------GVATTSTFGSLSSASKLLLVLGLL--ALSIVFAGAAVL-----------KARSLK-----RSA-EAR--AWRLTAF-QRL-DF-AVDDVLDCL-KEENVIGKGGSGIVYKGAMPGGAVVAVKRLPA----------------------MGRSGA---------------------------AHDDYGFSAEIQTLGRIRHRHIVRLLGFAANRETNLLVYEYMPNGSLGEVLHG-KKGGH-----------------LQWATRYKIAVEAAKGLCYLHHDCSPPILHRDVKSNNILLDAEFEAHVADFGLAKF-LRGNA--GGSECMSAIAGSYGYIAPEYAYTLKVDEKSDVYSFGVVLLELIAGRKPVG--EF------------G-D-GVDIVHWVRMVTG--SSKE---GVTKIADPRL--------ST-VPLHELTHVFYVAMLCVAEQSVERPTMREVVQILTDL---PGTA-----------------AATAMDAPSHGSGKEQDRSAEMQQQD---GSRESPPQQDLLSI-
>OsCLV1B
----------------------------------------------MRLHYHHLAVVLLAAVAAAATAAAGG-----EADALLAVKAALD----D--PTGA-LAS-WT---TNT-----TSSPCA--WSGVACNAR--GA-------VVGLDVSGRNL-TGGLPGAALSGL-QHLARLDLAANALSGPIPAALS-RLAPFLTHLNLSNN-GLNGTFP-PQLSR-----LRALRVLDLYNNNLTGALPLEVVSMAQLRHLHLGGNFFSGGIPPEYGRW-GRLQYLAVSGNELSGKIPPELGNLTSLRELYIGYFNSYSGGIPPELGNMTDLVRLDAANCGLSGEIPPELGNLANLDTLFLQVNGLAGGIPRELGKLASLSSLDLSNNALAGEIPATFADLKNLTLLNLFRNKL-RGDIPEFVGDLPSLEVLQLWENNFTGGIPRRLGR-NGRFQLLDLSSNRLTGTLPPDLCAGGKLETLIALGNSLFGAIPASLGKCTSLTRVRLGDNYLNGSIPEGLFELPNLTQVELQDNLISGGFPAVS---GTGAPNLGQISLSNNQLTGALPAFIGSFSGVQKLLLDQNAFTGEIPPEIGRLQQLSKADLSGNSFDGGVPPEIGKCRLLTYLDLSRNNLSGEIPPAISGMRILNYLNLSRNQLDGEIPATIAAMQSLTAVDFSYNNLSGLVPATGQFSYFNATSFVGNPG--LCG-PYLGP-----CHPGAP---G---TDHGGRSHGGLSNSFKLLIVLGLL--ALSIAFAAMAIL-----------KARSLK-----KAS-EAR--AWKLTAF-QRL-EF-TCDDVLDSL-KEENIIGKGGAGTVYKGTMPDGEHVAVKRLPA----------------------MSR-GS---------------------------SH-DHGFSAEIQTLGRIRHRYIVRLLGFCSNNETNLLVYEYMPNGSLGELLHG-KKGGH-----------------LHWDTRYKVAVEAAKGLCYLHHDCSPPILHRDVKSNNILLDSDFEAHVADFGLAKF-LQ-DS--GTSECMSAIAGSYGYIAP--------------------------GKRLI----F------------G-------------------------------------------SFVLPSYMV---------------------------------------------------------------------------------------------------
>OsCLV1C
--------------------------------MALRPQLVPPLLSHRRRLVIPLLVLLLAAAASDEQLLSLR----GQAAVLVSIKDAFS----P--PLPTPLRTTWS---IAN-----DASLCS-SWHAVRCAPD-NRT-------VVSLDLSAHNL-SGELS-SAIAHL-QGLRFLSLAANSLAGDLPPTIA-ALRH-LRYLNLSNN-QFNGTLH-YYLST-----MNSLEVLDVYDNDLSGPLPLPDTN-SNLRHLDLGGNFFSGSIPTSFGRL-QAIQFLSVAGNSLSGRIPPELGNLTALRQLYLGYYNQFDGGIPASLGRLASLVHLDLASCGLQGEIPPSLGGLANLDTLYLQTNQLNGTIPPALANLTALRFLDVSNNALTGEIPPELAALTHLRLLNMFINRF-RGGIPEFIADLRSLQVLKLWQNNFTGSIPGALGR-VAPLRELDLSTNRLTGEVPRWLCALRKLDILILLDNFLFGPVPEGLGACRTLTRVRLARNYLTGPLPRGFLYLPALTTLELQGNYLTGQLHN-E--DEDAGSPLSLLNLSGNRLNGSLPASIGNFSSLQTLLLSGNHFTGEIPPEVGQLRRLLKLDLSGNNLSGEVPGEVGECASLTYLDLSANQLWGAMPARVVQIRMLNYLNVSWNKLNGSIPAEMGSMKSLTDADLSHNDFSGHVPHNGQFAYFNASSFAGNPRLVLCGTPAPGP-----APGTTT-------PGSGGDGRAPV---MWLAAALGLL--ACSVAFAAAAVA-----------TTRSAI-----ERR-RRS--GWQMRAF-QKV-RF-GCEDVMRCV-KENSVVGRGGAGVVYAGEMPGGEWVAVKRIVD--------------------------G---------------------------------GFSAEVQTLGRIRHRHIVRLLAMCWSAEAKLLVYEYMAGGSLGDALHG-HHRHHDEYDDDGSNTNIIGSLLLPWAARLRVATEAAKGLCYLHHDCSPPILHRDVKSNNILLDARLEAHVADFGLAKY-LR--A--GASECMSAIAGSYGYIAPEYAYTLKVDEKSDVYSFGVVLLELITGQKPVG--EHLQLHQEEEEEANTTTTVVDLVQWVRARCG--SGKD---GVWRVLDRRL--------GGDVPAAEATHMFFVAMLCVQEHSVERPTMREVVQMLEQA---KQQL-------------------------------------SRCHPP---PPPPTSTSIDHACMI
>GmCLV1A
---------------------------------------------MRSCVCYTLLLFVFFIWLHVATCSSFS-----DMDALLKLKESMK----GDRAKDDALHD-WK--FSTS-----LSAHCF--FSGVSCDQE--LR-------VVAINVSFVPL-FGHVP-PEIGEL-DKLENLTISQNNLTGELPKELA-ALTS-LKHLNISHN-VFSGYFPGKIILP-----MTELEVLDVYDNNFTGSLPEEFVKLEKLKYLKLDGNYFSGSIPESYSEF-KSLEFLSLSTNSLSGNIPKSLSKLKTLRILKLGYNNAYEGGIPPEFGTMESLKYLDLSSCNLSGEIPPSLANMRNLDTLFLQMNNLTGTIPSELSDMVSLMSLDLSFNGLTGEIPTRFSQLKNLTLMNFFHNNL-RGSVPSFVGELPNLETLQLWENNFSSELPQNLGQ-NGKFKFFDVTKNHFSGLIPRDLCKSGRLQTFLITDNFFHGPIPNEIANCKSLTKIRASNNYLNGAVPSGIFKLPSVTIIELANNRFNGELPP-----EISGDSLGILTLSNNLFTGKIPPALKNLRALQTLSLDTNEFLGEIPGEVFDLPMLTVVNISGNNLTGPIPTTFTRCVSLAAVDLSRNMLDGEIPKGMKNLTDLSIFNVSINQISGSVPDEIRFMLSLTTLDLSYNNFIGKVPTGGQFLVFSDKSFAGNPN--LCS-SH--S-----CPNSS-----------LKKRRGPWSLKSTRVIVMVIA--LATAAILVAGTE-----------YMRRRR-----KLK-LAM--TWKLTGF-QRL-NL-KAEEVVECL-KEENIIGKGGAGIVYRGSMRNGSDVAIKRLVG------------------------A-GS---------------------------GRNDYGFKAEIETVGKIRHRNIMRLLGYVSNKETNLLLYEYMPNGSLGEWLHG-AKGGH-----------------LKWEMRYKIAVEAAKGLCYLHHDCSPLIIHRDVKSNNILLDAHFEAHVADFGLAKF-LY-DL--GSSQSMSSIAGSYGYIAPEYAYTLKVDEKSDVYSFGVVLLELIIGRKPVG--EF------------G-D-GVDIVGWVNKTRLELSQPSDAAVVLAVVDPRL--------SG-YPLISVIYMFNIAMMCVKEVGPTRPTMREVVHMLSNP---PHFT---------------------------------------------------THTHNLINL-
>GmCLV1B
---------------------------------------------MRSCVCYTLLLFIFFIWLRVATCSSFT-----DMESLLKLKDSMK----GDKAKDDALHD-WK--FFPS-----LSAHCF--FSGVKCDRE--LR-------VVAINVSFVPL-FGHLP-PEIGQL-DKLENLTVSQNNLTGVLPKELA-ALTS-LKHLNISHN-VFSGHFPGQIILP-----MTKLEVLDVYDNNFTGPLPVELVKLEKLKYLKLDGNYFSGSIPESYSEF-KSLEFLSLSTNSLSGKIPKSLSKLKTLRYLKLGYNNAYEGGIPPEFGSMKSLRYLDLSSCNLSGEIPPSLANLTNLDTLFLQINNLTGTIPSELSAMVSLMSLDLSINDLTGEIPMSFSQLRNLTLMNFFQNNL-RGSVPSFVGELPNLETLQLWDNNFSFVLPPNLGQ-NGKLKFFDVIKNHFTGLIPRDLCKSGRLQTIMITDNFFRGPIPNEIGNCKSLTKIRASNNYLNGVVPSGIFKLPSVTIIELANNRFNGELPP-----EISGESLGILTLSNNLFSGKIPPALKNLRALQTLSLDANEFVGEIPGEVFDLPMLTVVNISGNNLTGPIPTTLTRCVSLTAVDLSRNMLEGKIPKGIKNLTDLSIFNVSINQISGPVPEEIRFMLSLTTLDLSNNNFIGKVPTGGQFAVFSEKSFAGNPN--LCT-SH--S-----CPNSSL--YP---DDALKKRRGPWSLKSTRVIVIVIA--LGTAALLVAVTV-----------YMMRRR-----KMN-LAK--TWKLTAF-QRL-NF-KAEDVVECL-KEENIIGKGGAGIVYRGSMPNGTDVAIKRLVG------------------------A-GS---------------------------GRNDYGFKAEIETLGKIRHRNIMRLLGYVSNKETNLLLYEYMPNGSLGEWLHG-AKGGH-----------------LKWEMRYKIAVEAAKGLCYLHHDCSPLIIHRDVKSNNILLDGDLEAHVADFGLAKF-LY-DP--GASQSMSSIAGSYGYIAPEYAYTLKVDEKSDVYSFGVVLLELIIGRKPVG--EF------------G-D-GVDIVGWVNKTRLELAQPSDAALVLAVVDPRL--------SG-YPLTSVIYMFNIAMMCVKEMGPARPTMREVVHMLSEP---PHSA---------------------------------------------------THTHNLINL-
>GmCLV1C
----------------------------------------------------MRVLVLFFLFLHSLQAARIS-----EYRALLSFKASSL----TDDPTHA-LSS-WN-----S-----STPFCS--WFGLTCDSR--RH-------VTSLNLTSLSL-SGTLS-DDLSHL-PFLSHLSLADNKFSGPIPASFS-ALSA-LRFLNLSNN-VFNATFP-SQLNR-----LANLEVLDLYNNNMTGELPLSVAAMPLLRHLHLGGNFFSGQIPPEYGTW-QHLQYLALSGNELAGTIAPELGNLSSLRELYIGYYNTYSGGIPPEIGNLSNLVRLDAAYCGLSGEIPAELGKLQNLDTLFLQVNALSGSLTPELGSLKSLKSMDLSNNMLSGEVPASFAELKNLTLLNLFRNKL-HGAIPEFVGELPALEVLQLWENNFTGSIPQNLGN-NGRLTLVDLSSNKITGTLPPNMCYGNRLQTLITLGNYLFGPIPDSLGKCKSLNRIRMGENFLNGSIPKGLFGLPKLTQVELQDNLLTGQFPE-D---GSIATDLGQISLSNNQLSGSLPSTIGNFTSMQKLLLNGNEFTGRIPPQIGMLQQLSKIDFSHNKFSGPIAPEISKCKLLTFIDLSGNELSGEIPNKITSMRILNYLNLSRNHLDGSIPGNIASMQSLTSVDFSYNNFSGLVPGTGQFGYFNYTSFLGNPE--LCG-PYLGP-----CKDGVAN------GPRQPHVKGPFSSSLKLLLVIGLL--VCSILFAVAAIF-----------KARALK-----KAS-EAR--AWKLTAF-QRL-DF-TVDDVLDCL-KEDNIIGKGGAGIVYKGAMPNGGNVAVKRLPA----------------------MSR-GS---------------------------SH-DHGFNAEIQTLGRIRHRHIVRLLGFCSNHETNLLVYEYMPNGSLGEVLHG-KKGGH-----------------LHWDTRYKIAVEAAKGLCYLHHDCSPLIVHRDVKSNNILLDSNFEAHVADFGLAKF-LQ-DS--GASECMSAIAGSYGYIAPEYAYTLKVDEKSDVYSFGVVLLELVTGRKPVG--EF------------G-D-GVDIVQWVRKMTD--SNKE---GVLKVLDSRL--------PS-VPLHEVMHVFYVAMLCVEEQAVERPTMREVVQILTELPKPPSSK-------------------HAITESSLSSSNSLGSPTTASKEPKDNQHPPQSPPPDLLSI-
>GmCLV1D
----------------------------------------------------MRVLVLLMLFLHSLHAARIS-----EYRALLSFKASSI----TNDPTHA-LSS-WN-----S-----STPFCS--WFGVTCDSR--RH-------VTGLNLTSLSL-SATLY-DHLSHL-PFLSHLSLADNQFSGPIPVSFS-ALSA-LRFLNLSNN-VFNQTFP-SQLAR-----LSNLEVLDLYNNNMTGPLPLAVASMPLLRHLHLGGNFFSGQIPPEYGTW-QHLRYLALSGNELAGYIAPELGNLSALRELYIGYYNTYSGGIPPEIGNLSNLVRLDAAYCGLSGEIPAELGKLQNLDTLFLQVNSLSGSLTSELGNLKSLKSMDLSNNMLSGEVPASFAELKNLTLLNLFRNKL-HGAIPEFVGELPALEVLQLWENNFTGSIPQSLGK-NGRLTLVDLSSNKITGTLPPYMCYGNRLQTLITLGNYLFGPIPDSLGKCESLNRIRMGENFLNGSIPKGLFGLPKLTQVELQDNLLTGQFPE-Y---GSIATDLGQISLSNNKLSGPLPSTIGNFTSMQKLLLDGNEFSGRIPPQIGRLQQLSKIDFSHNKFSGPIAPEISRCKLLTFIDLSGNELSGEIPNQITSMRILNYLNLSRNHLDGSIPGSIASMQSLTSVDFSYNNFSGLVPGTGQFGYFNYTSFLGNPE--LCG-PYLGP-----CKDGVAN------GPRQPHVKGPLSSSLKLLLVIGLL--VCSILFAVAAII-----------KARALK-----KAS-EAR--AWKLTAF-QRL-DF-TVDDVLDCL-KEDNIIGKGGAGIVYKGAMPNGDNVAVKRLPA----------------------MSR-GS---------------------------SH-DHGFNAEIQTLGRIRHRHIVRLLGFCSNHETNLLVYEYMPNGSLGEVLHG-KKGGH-----------------LHWYTRYKIAVEASKGLCYLHHDCSPLIVHRDVKSNNILLDSNFEAHVADFGLAKF-LQ-DS--GASECMSAIAGSYGYIAPEYAYTLKVDEKSDVYSFGVVLLELVTGRKPVG--EF------------G-D-GVDIVQWVRKMTD--SNKE---GVLKVLDPRL--------PS-VPLHEVMHVFYVAMLCVEEQAVERPTMREVVQILTELPKPPSSK----------------QGDLTITESSLSSSNSLESPTTASKEPKD-QHPPQSPPTDLLSI-
>GmCLV1E
----------------------------------------------MRVLFLFLFFQFLHFHFPKTLSAPIS-----EYRALLSLRSAIT----D--ATPPLLTS-WN-----S-----STPYCS--WLGVTCDNR--RH-------VTSLDLTGLDL-SGPLS-ADVAHL-PFLSNLSLASNKFSGPIPPSLS-ALSG-LRFLNLSNN-VFNETFP-SELSR-----LQNLEVLDLYNNNMTGVLPLAVAQMQNLRHLHLGGNFFSGQIPPEYGRW-QRLQYLAVSGNELEGTIPPEIGNLSSLRELYIGYYNTYTGGIPPEIGNLSELVRLDAAYCGLSGEIPAALGKLQKLDTLFLQVNALSGSLTPELGNLKSLKSMDLSNNMLSGEIPARFGELKNITLLNLFRNKL-HGAIPEFIGELPALEVVQLWENNFTGSIPEGLGK-NGRLNLVDLSSNKLTGTLPTYLCSGNTLQTLITLGNFLFGPIPESLGSCESLTRIRMGENFLNGSIPRGLFGLPKLTQVELQDNYLSGEFPE-V---GSVAVNLGQITLSNNQLSGVLPPSIGNFSSVQKLILDGNMFTGRIPPQIGRLQQLSKIDFSGNKFSGPIVPEISQCKLLTFLDLSRNELSGDIPNEITGMRILNYLNLSRNHLVGGIPSSISSMQSLTSVDFSYNNLSGLVPGTGQFSYFNYTSFLGNPD--LCG-PYLGA-----CKDGVAN------GAHQPHVKG-LSSSFKLLLVVGLL--LCSIAFAVAAIF-----------KARSLK-----KAS-GAR--AWKLTAF-QRL-DF-TVDDVLHCL-KEDNIIGKGGAGIVYKGAMPNGDHVAVKRLPA----------------------MSR-GS---------------------------SH-DHGFNAEIQTLGRIRHRHIVRLLGFCSNHETNLLVYEYMPNGSLGEVLHG-KKGGH-----------------LHWDTRYKIAVEAAKGLCYLHHDCSPLIVHRDVKSNNILLDSNHEAHVADFGLAKF-LQ-DS--GTSECMSAIAGSYGYIAPEYAYTLKVDEKSDVYSFGVVLLELITGRKPVG--EF------------G-D-GVDIVQWVRKMTD--SNKE---GVLKVLDPRL--------PS-VPLHEVMHVFYVAMLCVEEQAVERPTMREVVQILTELPKPPDSK----------------EGNLTITESSLSSSNALESPSSASKED---QNPPQSPPPDLLSI-
>GmCLV1F
----------------------------------------------MPKMRVLFVFLFFHFHFPETLSAPIS-----EYRALLSLRSVIT----D--ATPPVLSS-WN-----A-----SIPYCS--WLGVTCDNR--RH-------VTALNLTGLDL-SGTLS-ADVAHL-PFLSNLSLAANKFSGPIPPSLS-ALSG-LRYLNLSNN-VFNETFP-SELWR-----LQSLEVLDLYNNNMTGVLPLAVAQMQNLRHLHLGGNFFSGQIPPEYGRW-QRLQYLAVSGNELDGTIPPEIGNLTSLRELYIGYYNTYTGGIPPEIGNLSELVRLDVAYCALSGEIPAALGKLQKLDTLFLQVNALSGSLTPELGNLKSLKSMDLSNNMLSGEIPASFGELKNITLLNLFRNKL-HGAIPEFIGELPALEVVQLWENNLTGSIPEGLGK-NGRLNLVDLSSNKLTGTLPPYLCSGNTLQTLITLGNFLFGPIPESLGTCESLTRIRMGENFLNGSIPKGLFGLPKLTQVELQDNYLSGEFPE-V---GSVAVNLGQITLSNNQLSGALSPSIGNFSSVQKLLLDGNMFTGRIPTQIGRLQQLSKIDFSGNKFSGPIAPEISQCKLLTFLDLSRNELSGDIPNEITGMRILNYLNLSKNHLVGSIPSSISSMQSLTSVDFSYNNLSGLVPGTGQFSYFNYTSFLGNPD--LCG-PYLGA-----CKGGVAN------GAHQPHVKG-LSSSLKLLLVVGLL--LCSIAFAVAAIF-----------KARSLK-----KAS-EAR--AWKLTAF-QRL-DF-TVDDVLHCL-KEDNIIGKGGAGIVYKGAMPNGDHVAVKRLPA----------------------MSR-GS---------------------------SH-DHGFNAEIQTLGRIRHRHIVRLLGFCSNHETNLLVYEYMPNGSLGEVLHG-KKGGH-----------------LHWDTRYKIAVEAAKGLCYLHHDCSPLIVHRDVKSNNILLDSNHEAHVADFGLAKF-LQ-DS--GTSECMSAIAGSYGYIAPEYAYTLKVDEKSDVYSFGVVLLELITGRKPVG--EF------------G-D-GVDIVQWVRKMTD--SNKE---GVLKVLDPRL--------PS-VPLHEVMHVFYVAMLCVEEQAVERPTMREVVQILTELPKPPGSK----------------EGDLTITESSLSSSNALESPSSASKED---QNPPQSPPPDLLSI-
>GmCLV1G
---------------------------------------MATTLSSISFVHFCMHFLLVCLTSPAYV-SSLPLSLRRQASILVSMKQDFG----V--ANSS-LRS-WD---MSN-----YMSLCS-TWYGIECDHHDNMS-------VVSLDISNLNA-SGSLS-PSITGL-LSLVSVSLQGNGFSGEFPRDIH-KLPM-LRFLNMSNN-MFSGNLS-WKFSQ-----LKELEVLDVYDNAFNGSLPEGVISLPKIKHLNFGGNYFSGEIPPSYGAM-WQLNFLSLAGNDLRGFIPSELGNLTNLTHLYLGYYNQFDGGIPPQFGKLTNLVHLDIANCGLTGPIPVELGNLYKLDTLFLQTNQLSGSIPPQLGNLTMLKALDLSFNMLTGGIPYEFSALKELTLLNLFINKL-HGEIPHFIAELPRLETLKLWQNNFTGEIPSNLGQ-NGRLIELDLSTNKLTGLVPKSLCLGKRLKILILLKNFLFGSLPDDLGQCYTLQRVRLGQNYLTGPLPHEFLYLPELLLVELQNNYLSGGFPQ-SITSSNTSSKLAQLNLSNNRFLGSLPASIANFPDLQILLLSGNRFSGEIPPDIGRLKSILKLDISANNFSGTIPPEIGNCVLLTYLDLSQNQLSGPIPVQFSQIHILNYLNVSWNHLNQSLPKELRAMKGLTSADFSHNNFSGSIPEGGQFSIFNSTSFVGNPQ--LCG-YDSKP-----CNLSSTAVLE---SQTKSSAKPGVPGKFKFLFALALL--GCSLVFATLAII-----------KSRKTR-----R---HSN--SWKLTAF-QKL-EY-GSEDIKGCI-KESNVIGRGGSGVVYRGTMPKGEEVAVKKLLG----------------------NNK-GS---------------------------SH-DNGLSAEIKTLGRIRHRYIVKLLAFCSNRETNLLVYDYMPNGSLGEVLHG-KRGEF-----------------LKWDTRLKIAIEAAKGLCYLHHDCSPLIIHRDVKSNNILLNSDFEAHVADFGLAKF-MQ-DN--GASECMSSIAGSYGYIAPEYAYTLKVDEKSDVYSFGVVLLELITGRRPVG--DF------------GEE-GLDIVQWTKLQTN--WNKE---MVMKILDERL--------DH-IPLAEAMQVFFVAMLCVHEHSVERPTMREVVEMLAQA-----------------------------------------------------------KQPNTFQMQ
>GmCLV1H
-----------------------------------------MATLSSFSFVPFCMFFFLVCLTSPAYVSSLPLSLRRQASILVSMKQDFG-------VANSSLRS-WD---MSN-----YMSLCS-TWYGIQCDQD-NIS-------VVSLDISNLNA-SGSLS-PSITGL-LSLVSVSLQGNGFSGEFPRDIH-KLPK-LRFLNMSIN-MFSGNLS-WKFSQ-----LKELEVLDAYDNAFNCSLPQGVIGLPKIKHLNFGGNYFSGEIPPSYGKM-WQLNFLSLAGNDLRGFIPSELGNLTNLTHLYLGYYNQFDGGIPPQFGKLTNLVHLDIANCGLTGPIPIELGNLYKLDTLFLQTNQLSGSIPPQLGNLTMLKALDLSFNMLTGGIPYEFSALHELTLLNLFINKL-HGEIPHFIAELPKLETLKLWQNNFTGVIPSNLGQ-NGRLIELDLSTNKLTGLVPKSLCVGKRLKILILLKNFLFGSLPDDLGQCHTLQRVRLGQNYLTGPLPHEFLYLPELLLVELQNNYLSGGFPQ-S--TSNTSSKLAQLNLSNNRFSGTLPASISNFPNLQILLLSGNRFTGEIPPDIGRLKSILKLDISANSFSGTIPPGIGNCVLLTYLDLSQNQLSGPIPVQVAQIHILNYLNVSWNHLNQSLPKELRAMKGLTSADFSYNNFSGSIPEGGQFSLFNSTSFVGNPQ--LCG-YDSKP-----CNLSSTAVLE---SQQKSSAKPGVPGKFKFLFALALL--GCSLIFATLAII-----------KSRKTR-----R---HSN--SWKLTAF-QKL-EY-GSEDITGCI-KESNVIGRGGSGVVYRGTMPKGEEVAVKKLLG----------------------INK-GS---------------------------SH-DNGLSAEIKTLGRIRHRYIVRLLAFCSNRETNLLVYDYMPNGSLGEVLHG-KRGEF-----------------LKWDTRLKIAIEAAKGLCYLHHDCSPLIIHRDVKSNNILLNSDFEAHVADFGLAKF-MQ-DN--GGSECMSSIAGSYGYIAPEYAYTLKVDEKSDVYSFGVVLLELITGRRPVG--DF------------GEE-GLDIVQWTKMQTN--WNKE---MVMKILDERL--------DH-IPLAEAMQVFFVAMLCVHEHSVERPTMREVVEMLAQAKQ-PNTF-------------------------------------------------------------
>GmCLV1I
---------------------------------MSLTSKLVIPKMGTPTLGLVLVLLLSFLTWPASVSSSLPMSLRRQASILVSLKQDFE----A--NTDS-LRT-WN---MSN-----YMSLCSGTWEGIQCDEK-NRS-------VVSLDISNFNL-SGTLS-PSITGL-RSLVSVSLAGNGFSGVFPSDIH-KLGG-LRFLNISGN-AFSGDMR-WEFSQ-----LNELEVLDAYDNEFNYSLPLGVTQLHKLNSLNFGGNYFFGEIPPSYGDM-VQLNFLSLAGNDLRGLIPPELGNLTNLTQLFLGYYNQFDGGIPPEFGELVSLTHLDLANCGLTGPIPPELGNLIKLDTLFLQTNQLSGSIPPQLGNMSGLKCLDLSNNELTGDIPNEFSGLHELTLLNLFINRL-HGEIPPFIAELPNLEVLKLWQNNFTGAIPSRLGQ-NGKLAELDLSTNKLTGLVPKSLCLGRRLRILILLNNFLFGSLPADLGQCYTLQRVRLGQNYLTGSIPNGFLYLPELALLELQNNYLSGWLPQ-E--TGTAPSKLGQLNLSNNRLSGSLPTSIRNFPNLQILLLHGNRLSGEIPPDIGKLKNILKLDMSVNNFSGSIPPEIGNCLVLTYLDLSQNQLAGPIPVQLSQIHIMNYLNVSWNHLSQSLPEELGAMKGLTSADFSHNDFSGSIPEEGQFSVFNSTSFVGNPQ--LCG-YELNP-----CKHSSNAVLE---SQDSGSARPGVPGKYKLLFAVALL--ACSLAFATLAFI-----------KSRKQR-----R---HSN--SWKLTTF-QNL-EF-GSEDIIGCI-KESNVIGRGGAGVVYHGTMPNGEQVAVKKLLG----------------------INK-GC---------------------------SH-DNGLSAEIRTLGRIRHRYIVRLLAFCSNRETNLLVYEYMPNGSLGEILHG-KRGEF-----------------LKWDTRLKIATEAAKGLCYLHHDCSPLIIHRDVKSNNILLNSEFEAHVADFGLAKF-LQ-DT--GTSECMSSIAGSYGYIAPEYAYTLKVDEKSDVYSFGVVLLELLTGRRPVG--NF------------GEE-GLDIVQWTKLQTN--WSND---KVVKILDERL--------CH-IPLDEAKQVYFVAMLCVQEQSVERPTMREVVEMLAQA-----------------------------------------------------------KKPNTFQKQ
>GmCLV1J
---------------------------------------------MGTLTLGLVLVLLLLCLTWPASVSSLPMSLRRQASILVSLKQDFE-------ANTDSLRS-WN---MSN-----YMSLCS-TWEGIQCDQK-NRS-------VVSLDISNFNL-SGTLS-PSITGL-RSLVSVSLAGNGFSGGFPSEIH-KLEL-LRFLNISGN-TFSGDMG-WEFSQ-----LRELEVLDAYDNEFNCSLPLGVTQLPKLNSLNFGGNYFFGEIPPSYGDM-VQLNFLSLAGNDLRGLIPPELGNLTNLTQLFLGYYNQFDGGIPPEFGKLVSLTQVDLANCGLTGPIPAELGNLIKLDTLFLQTNQLSGSIPPQLGNMSSLKCLDLSNNELTGDIPNEFSGLHKLTLLNLFINRL-HGEIPPFIAELPNLEVLKLWQNNFTGAIPSRLGQ-NGKLAELDLSTNKLTGLVPKSLCLGRRLRILILLNNFLFGSLPADLGQCYTLQRVRLGQNYLTGSIPNGFLYLPELALLELQNNYLSGWLPQ-E--TSTAPSKLGQLNLSNNRLSGSLPISIGNFPNLQILLLHGNRLSGEIPPDIGRLKNILKLDMSVNNFSGSIPPEIGNCLVLTYLDLSQNQLSGPIPVQLSQIHIMNYLNVSWNHLSQSLPKELGAMKGLTSADFSHNDFSGSIPEEGQFSVLNSTSFVGNPQ--LCG-YDLNP-----CKHSSNAVLE---SQDSGSARPGVPGKYKLLFAVALL--ACSLAFATLAFI-----------KSRKQR-----R---HSN--SWKLTTF-QNL-EF-GSEDIIGCI-KESNAIGRGGAGVVYHGTMPNGEQVAVKKLLG----------------------INK-GC---------------------------SH-DNGLSAEIRTLGRIRHRYIVRLLAFCSNRETNLLVYEYMPNGSLGEVLHG-KRGEF-----------------LKWDTRLKIATEAAKGLCYLHHDCSPLIIHRDVKSNNILLNSEFEAHVADFGLAKF-LQ-DT--GTSECMSSIAGSYGYIAPEYAYTLKVDEKSDVYSFGVVLLELLTGRRPVG--NF------------GEE-GLDIVQWTKLQTN--WSKD---KVVKILDERL--------CH-IPVDEAKQIYFVAMLCVQEQSVERPTMREVVEMLAQA-----------------------------------------------------------KQPNTFQKQ
>DwCLV1A
------------------------------------------MTISIVKVFSMILLIMFWVSGYGVHVAALS----EEGMALLSMKAHII----D--EAGH-LED-WV----AG-----DVYPCA--WTGIMCNAS--LA-------VVSLDISGMNL-SGSLS-ASVGQL-ANLVNISVACNNFSGPLPSEIT-YLAN-LHSLNISTN-LFNGLFP-RNFSK-----LALLQLLDAFNNNFTGELPLELSLLTNLRHLHLGGNYFTGIIHPQYGNI-ESLQYLALSGNGLTGRIPPQLGNLQKLQYMYIGYFNVFDGGIPVELGRLSSLVRLDIANSCLNGVIPPMLGSLSNLDSLFLQTNNLVGPIPPELGNLTNLKSLDLSNNRLTGIIPAELANLQKLELLNLFLNSL-HGGIPSYIGELPNLQVLTLWENNFAGPVPQQLGR-NGQLLEVDLSSNSFTGPIPPNFCKGGNLRRLILLRNSFTGLIPAGLGDCPKLFRIRLGENQLSGPLPPGLLALPELSLLEVPSNNLSGILPD-K---IATSSMLGSLDLSNNLFHGILPPSIGNLSQIVDLHLSDNRFSGSIPQEIGRLKGLAKLSLSGNMLTGAIPLAISECASLTSLDLSRNRLEGEILPQLSSLNVLASLNLSRNHFSGSIPSSLEHMVTLTTADFSFNNLSGVLPDQGEFANFNHTSFDGNPM--LCGKQLH-------CKAFHT--------SNSTEPNATKQSKSLIYGMIGLV--VGLFILTVTAVVYVLRNER----DKQFLW--SLFKLNLLER--RWKLTAF-ERL-DF-NANNVLDSL-VDDNVIGKGGSGTVYKGLMPNGKMVAIKMLPA----------------------IGK-GA--------------------------IEDDDYGFSAEMRTLGNIRHRYIVRLLGCCSNHETNLLLYEYMPNGSLGELLHG-PRGGS-----------------LNWVTRYRIAVEAAMGLCYLHHDCTPMIVHRDVKSNNILLDSNYEAHVADFGLARA-LH-DL--GKSESMSSVAGSFGYIAPEYAYTLKINEKSDIYSFGVVLLELLTGRRPIEP-EF------------G-E-CIDIARWVQKRV---QTKE---GTMEVVDGRM----GLGEAS-KPMQEAMLLLKVALRCLADLPDQRPTMREVVQLLSDI---PKAK-----------------------------------ELHVVVSL---PPLTTLSPPDLISI-
>DwCLV1B
----------------------------------MHLQLGGMGSKRKTCLGFLSILALLIILELLCNCSIIALPIDDEMQALLALKESLQ----D--PEGN-LKE-WVIEVQSNGGVNYSSSPCK--WKGVQCNSNEKSSFSSSIFVVEALDLSYMNL-SGSLS-PHIGRL-HNLVNLSLACNNLTGELPSQLC-DIGPSLLYLNISTN-IFQGSFPSQNLSK-----LSSLQVLDAYNNNFTGPLPLQISSLTHMLHLHLGGNFFDGSIPPQYGAL-QNLTYLALSGNSLTGRIPVELGNLGLLQQLYLGYYNVFEGGIPSAIGRLSELVVLDMADCGLTHTIPAHLQNLTKLDSLFLQINALTGPIPSGLGRVVSLRSLDLSNNLLSGHIPQQFSNLLNLELLNLFRNEI-HGKIPSFIGDLPSLQVFSLWENNLTGNVPQQLGS-NKKLMIVDLSSNSLTGHIPPNLCNGGALERLVLFNNLFMGPIPESLGSCENLIRIRLGNNQLSGAIPAGLLALPSLQMLEVPLNQINGSIPN-N---IPANSKLGRLDLSGNKLIGKIPSNISNLFTLQTLLLPGNALTGSIPSEMSSLKRLSKFDCSGNMLVGLIPDTLGKCEALTYLDLSRNELEGGIPPDLQHLGVLDYLNLSRNHLSGAIPPSFQEMQTLTAADFSFNNLSGVIPDQGQFATFNASSFIGNVG--LCG-VQLVP-----CSSLES--------SSQVHRRVQGEPALVYWVIVGIISSLTVIVFVVGVFC------------NRHAFCALLGRDA-LNS--PWKLTAF-QKL-DF-TASHVLSCL-TDENIIGKGGSGTVYKCVTPSG-YVAVKRLPGTYS--------------KAAVEVGA-GG---------------------------SN-DHGFSAEIQTLGKIRHRNIVRLLGCCSSKETNFLVYEYMPNGSLGELLHG-TRAGS-----------------LDWAKRYKIAVEAACGLRYLHHDCSPLIVHRDVKSNNILLDSKYEAHVADFGLAKA-L------DYPESMSSVAGSYGYIAPEYVYTLKVDEKSDIYSFGVVLLELVTGRRPFEP-EY------------G-E-GVDIAAWVRRKV---QTRE---GVMEVLDSKILKEEEMGCNN-NIMGEVMQVLRVALHCLVDLPMQRPTMREVVQMLTDL---PKKK---GIVMGMKATNTPS----SSSSNSSSSLLSLTHPATSSNGK---ASLGSSSPPDLISI-
>AmtCLV1A
------------MKRIESYSSSPFSPSIYSPLFSQFNASLHHLFTLAEAAMHRFSFSLLFLALFVIICECVD-----DSEVLLKLKRGLI---LEPQKISF-LKD-WE-----T-----GKDHCL--WSGVTCNDE--AR-------VVALNICFIPL-HGRIF-GDIGLL-DKLVNVTLSSSNLTGNLPPQIG-HLRS-LRFLNISNN-DLSGDIP-TTFSG-----LQELEVLDAYNNNFSGPLPHEVASLKGLRHLQLGGNYFSGEILTSYGGV-ESLEYLGLNGNALSGHIPGELSMLSNLREMYLGYYNSYSGGIPSEFGLFAKLVRLDLASCNLSGQIPATLGQLKFLDTLFLQMNRFSGEIPEELSGLKSVKSLDLSNNQLTGELPEGFSELRELTLLNLFRNNL-HGAVPPFIAELPNLEVLQLWENNFTGSLPENLGR-NGRLLKLDLTANRLTGLIPSALCFGGRFQVLILLDNYFFGPIPESLGICKSLTRVRLAKNFLNGSIPEGFLNLPLADMIELTDNYLSGKLPS-R---ISASVVLGELILSNNLFTGSIPSSISNLTGLQTLSLEGNQFSGEIPQGIGELQQLSKLNLSNNKFSGKIPAALGRCFSLYSVDISNNQLAGTIPDELADLHILNVLNLSGNHLSGEIPAKMKWMQSLTSLDLSYNQLSGIVPTGGQFAAFNMSSFMGNPD--LCGSPLRYP-----CSRKHV--------PSENGGEHGAKTSLKMLVSLIVLLALGVFAAVFVRMM-----------KAREAK-----RKS--EK--AWKLTAF-QRL-DF-SYMDVLQCL-KEENMIGSGGAGVVYRGVMPSGQEVAIKRLRT----------------------TVE--K---------------------------SDDDRGFSAEIQTLGRIRHRHIVRLLGFCSNKETNLLVYEYMRNGSLGEVLHG-RKGGQ----------------VLGWETRCRIAVEAATGLCYLHHDCCPMIIHRDVKSNNILLDSTLEAHVADFGLAKF-MQ-DA--AASQSMSTVAGSYGYIAPEYAYTLKVDEKTDVYSFGVVLLELITGRKPVG--EF------------G-E-GVDLARWVRKMAE--CSPDMVSVVSQVVDTRL--------TA-YPLHSVTHLFRVAMLCVEEQSVQRPTMREVVHMLTNP---PAAP-------------------------------------------------------DLLSL-
>AmtCLV1B
-----------------------------------------------MVALFLLLLVLSTLHHHPISAKSSH---SNEYRYLLSLKAAII----D--PDNS-LQS-WN-----S-----STDYCS--WSGVACDAS-SNH-------VVSLDLSARNL-NGTLA-PEIGRL-RSLVNITVAENQFAGGIPLEIS-QING-LKLLNLSNN-YFSANFP-ANFSG-----LKNLEVLDLYNNNLTGPLPLEVTEMEALRHLHLGGNFFTGTIPPEYGKW-GFIEYLAVSGNELTGKIPGELGNLTKLQQLYLGYYNIYEGGIPPELGNLSALVRLDMANCALSGSIPPEFRKLQKLDTLFLQVNGLSGPITPELGSLKSLKSMDLSNNMLDGQIPVEFSELKNLTLLNLFRNRL-HGSIPGFIGDLPELQVLQLWENNFTGSVPQQLGM-NGNLILLDISSNKLTGSVPPQLCYGGKLTTLITLDNFLFGPIPESLGECVSLARIRMGENYLNGSIPKGLLSLPNLVQVELQANYLTGNLPD-S---GKASENLGQLSLSNNRLSGQLPASIGKFSSLQKLLLDGNGFSGQIPPDIGKLQQLSKLDFSDNKFSGEISPEITNCKLLTVVDLSGNELNGTIPSEITKMRILNYLNLSRNHLMGGIPPSIQTMQSLTSVDFSYNNLSGLVPGSGQFTYFNASSFVGNPG--LCG-PYLGP-----CKFGLS-------PSSQTKARGPLSSTTKLLLVIGLL--VCSIAFAIAAII-----------KARSLK-----KAN-DAR--AWKLTAF-QRL-DF-TCDDVLDCL-KEENIIGKGGAGVVYKGSMPGGEQVAVKRLLG----------------------MGR-GS---------------------------TH-DHGFSAEIQTLGRIRHRHIVRLLGFCSNQEANLLVYEYMPNGSLGEVLHG-KKGGH-----------------LHWDTRYKIAVEAAKGLCYLHHDCSPLILHRDVKSNNILLDSSFEAHVADFGLAKF-LQ-DS--GTSECMSAIAGSYGYIAPEYAYTLKVDEKSDVYSFGVVLLELITGRKPVG--EF------------G-D-GVDIVQWVRKMTD--SKKE---GVLNILDPRL--------PT-VPLHEAMHVFYVAMLCVEEQSVERPTMREVVQILTDLPKPPEQP---------------SPTTQKHGGIGGGDASPEPNGPNVGVKEQQGQLPPQSPPPDLLSI-
>AmtCLV1C
---------------------------------------------------------------------------------------------------------------------------------------------------------------------------------------------------------------------------------------------------------------------------------------------------------------------MGYYNDFQGGIPYEFGNLLNLNHLDLSSCGLEGPIPESLGSLKLLDTLFLQTNSLSSAIPRQLGNLTALINLDLSNNALTGEIPQEFSNLKGLALLNLFMNKL-HGSIPDFIAELPNLETLGLWMNNFTGTIPKKLGQ-NGKLESLDLSTNRLTGLIPSGLCTGMKLRILILLNNFLFGPIPESLGSCLSLSRVRMGQNYLNGSIPDGFLYLPELTLMELQNNYLTGNFSE-NGDSNRKPEKLGQLNLSNNCISGCPPVSLSNFSALQILLLGDNRFSCDIPSEIGELKHILKLDLSKNQISGEIPIEIGNCFSLTYLDLSQNQLSGQIPAEISGIRILNYLNLSRNHLSLNIPRSIGSMKSLTVADFSFNNFSGRLPESGQFAYFNATSFAGNPL--LCG-SLLNP-----CEFPSI--------------SQDSSKDFKMVFILGLL--VCSLVFGIAGIL-----------KARSLR-----RSN--SL--SWKLTAF-QKI-DY-STENILECL-KDCNVIGRGGAGIVYHGVMPSGEEIAVKRLLG----------------------F---GN---------------------------HH-DHGFTAEIQTLGQIKHRNIVRLLAFCSNSESNLLVYEYMKNGSLGEFLHG-KRGSF-----------------LKWELRYKIAGEAAKGLCYLHHDCSPLIVHRDVKSNNILLDGEYEAHVADFGLAKF-LQ-DT--GGSECMSVIAGSYGYIAPEYAYTLKVDEKSDVYSFGVVLLELITGHRPVG--DF------------G-D-GVDIVQWAKRTTG--GDRR---KVTLILDSRL--------NQ-VPLEESMHLFFIAMLCVQENSIERPTMREVVQMLSEF---PNPKPPSQTSPSDLGEIKNHIILYTHLQPITRILQQTSSSKTGEPKNQDPGKIQLQPPPNLLI--
>AmtCLV1D
---------------------------------------------------------------------------------------------------------------------------------------------------------------------------------------------------------------------------------------------------------------------------------------------------------------------------------------------------MGGEIPKQLGNLWNLDTLFLQTNLLSGPLPPQLGNLTRLKSLDISNNEITGEIPIEFSNLTELALINLFINKL-HGDIPDFVSKLPNLEVLKLWQNNLTGAIPSELGS-NGRLKELDLSSNRLTGLIPQSLCSGRTLRILILLNNFLFGMIPEDLGNCLSLSRVRLSQNFLSGSVPKGFLYLPELSLMELQNNYLTGNFPD-E--HTRVAGKLGQLNLSNNRLSGPLPLSIGNFPSLQILLLSGNQFTGSISSEVGRLQLVLKIDLSKNNFSGEIPADISKCLHLTYLDLSTNMLSGPIPAQLSEIHILNYLNLSHNILNDAIPKEIGTMKSLTAADFSYNDLSGKVPESGQFTYFNSTSFQGNPQ--LCGPFVNRT-----CVFPAN-------PTEISVNKPRIQAKFKLIFALGLL--ICSLIFVCGALI-----------RTRTLR-----FQT-HSR--KWKLTAF-QKL-DF-GVEDILECL-KDNNVIGRGGAGVVYKGTTRKGTQIAVKKLLG----------------------FDK-DS---------------------------YH-DNGFSAEIRILGQIRHRNIVRLLAFCSNKETNLLVYEYMPEGSLGEVLHG-SKGGF-----------------LDWQKRVKIGIEAARGLCYLHHDCNPLVLHRDVKSNNILLDSELEAHVADFGLAKF-LL-DN--GTSECMSAIAGSYGYIAPEYAYTLKVDEKSDVYSFGVVLVELITGRRPVG--EF------------G-D-GVDIVQWAKSTTS--ACKE---GVFEILDSRL--------KD-IPIEEAKHVFFVAMLCVQEQSVERPTMREVVHMLQQTKSNHNLI----------------------------------------------SNSDKYPKKNP----
>AmtCLV1E
-----------------------------------------------MDWYFPVMLLCIFRPLFAISVDNSG--------PLWAVKFAIN----D--PESS-LET-WS---KGN-----SSNYCS--WIGIQCDDS--GY-------VSVLDISDMGL-SGQIS-PEIGNL-QRLTTLSLAVNEFSGQIPAEIA-RISG-LNLLNLSNN-LFNGTFP-VSLSG-----LKNLEVLDLYNNNLTGPLPKGVAEISGIKHLHLGGNYFNGEIPPEYGKL-KEIEYLALSGNELSGNIPKELGNLTKLEQLYLGYFNWFSGGIPPEFGNLRRLFRLDMASCGLSGEIPAEIGNLTLLGTLFLQVNELTGKIPPEMGNLRVLKSLDLSNNKLSGEIPANFAELKNLKLLNLFINSL-KGTIPPFVAELPELEVLQLWDNEFSGELDGKFGR---NLKLLDLSSNKLAGKIPPEICSGGLLQTLILLNNSFSGQVPGSLTTCQSLKRVRLGDNLLNGSLPYGLLSLQNLTQLELKNNKLTGKFFS-G--NLSVSETLLELSLSNNQLNGEIPAIIGDFGSLQKLFLAGNQFSGEIPPKICSLNDLSVLDLSRNNFS------------------------GEIPAKIAGMRSLTYLNLSKNHLVGQIPAAFQAMKGSASMDFSYNDLTEPLVGSSGFGEM-------------------------------------------SRVRAWWAS---LLVLAGLA--VGAIGFVVGLLI-----------RARVLK-----KA--KKN--TWKLTVFDERV-GFMRCEDVLDCL-KEENIIGKGGSGTVYRGIMPNGDQVAVKRAMC----------------------SMQ--S---------------------------SFLHNGNSTDIHTLGSIRHRNIVRLLGFCTNQETNLFVYEYMHTGSLGEVLHG-TDGSH-----------------LDWYTRCKIAGEAAKGLCYLHHECLPPIVHRNVKSNSILLDSHFEAHISDFGLAKF-VK-EP--GSE--MSGLVGSYGYIAPEYVFTLKVDEKIDVYSFGVVLLELITGRKPVG--GF------------G-N-GVHIVQSIRDMNG--SDAE---ITENILDPRL--------HG-VPMNQALHLFKVGMQCVEEQSVKRPTMNEVLHNLLEI---LKSI------------------------------------------------DPSMAREDSI---
>MpCLV1
MGVRSNDQSLAHIDSWVQKFSLLRTRESREATAPSCRARRQMEGLRGGMWTSILLMLVVTASHCFESNAALS----SDGVALLALKSSIV----D--DEGV-LLD-WV----ES-----SQTPCN--WTGVACDAL--GN-------VISLSLSRMNL-SGAIS-GVIGSL-KHLTTLSLDANNFTGPIPDDIS-ELTR-LRFFNITKN-LFSDGFP-AGFAN-----LTKLEVLDCYNNNMSGKLPLQIVGLRNLKKVHLGGNSFDGSIPVEYGSFGQNLEYLSLSGNSLTGAIPRELGNLTGLTQLFLGYFNEFDGSIPPELGQLTNLQLLDIPSCGLTGSIPKELGNLRNLQSLFLYGNFLSGSLPPELGSLSNLLSLDVSSNQLSGPIPASFGGLANVTLISLFRNFL-EGEIPAALGDLPALEVFNMWENNLTGPIPASMGR-SGRLIYLDVSSNQLTGTLPPDLCRGGRLTNLIVMDNRLIGPVPPGLAACASLEYVRMHDNFLNGTVPAQFFNLRNVTMLQLNNNYFTGPLPA-----TMTAPMLRVLMLSSNQLVGTVPEAVGGLAALQTLQAADNQLTGYIPSTICDIPALSVLDLSVNYLMGSIPATLANCSSLSRLDLSKNDLVGAIPPELVQLSVIAILNLSRNHLTGSIPERFGLIQSLTQVDFSYNNLSGPVPTLGEAEYYSYEAFEGNPL--LCGGAVLAP-----CSERDAPASN---GTGRGAGAAKGNPDLLAWLVGALF--SAALVVLLVGMCCFVKKYRHF--IAKVLR-----KEG-KIR--PWKLTPF-QRL-EF-TANELVECL-SDENIIGRGGAGTVYKGEMASGEMVAVKRLAC-----------------------GR-GT---------------------------SSHDHGFSAEIRTLGKIRHRNIVRLLGFCTNNEMNLLVYEYMPNGSLGEFLHG-KKSGV-----------------LDWNMRYSIAVQAAHGLCYLHHDCSPLIVHRDVKSNNILLDSNLEAHVADFGLAKL-FQ-DS--GKSESMSSIAGSYGYIAPEYAYTLKVNEKSDIYSFGVVLMELLTGKRPIEP-EF------------G-D-GVDIVQWVRTKI---QTKE---GVMEILDPRV------GGVT-VPLQEVMLVLRVALLCSGDHPIDRPTMRDVVQMLSDVR--PTVR----------------------------------TGSMDSREL---KPQQILLTDDLLTF-
>AaCLV1A
----------------------------------------------------------------------------------MEIKAALV----D--QMDH-LEG-WQ----GN-----ATTACE--WKGVSCNAA--GR-------VEELSLAGLNL-TGSLS-PAVGFL-TALTNLSVEQNNFTGTLPGAIA-NLTR-LRFLNVSNN-NFSYSFP-AGFGA-----LTKLEMLDTYNNNFSGPLPEELAVLPALEHLHLGGSYFEGSIPPSYGNI-SSLKYLALSGNSLTGRIPAELGNLNLLEGLYLGYFNVYDDGIPPELGKLKNLVRLDLGGCQLTGGIPAELGNLESLDTLFLQFNELTGSIPLGLGNLSNLKSLDTSLNQMSGAIPPDFYKLQKLELLSLFGNQLMSGPIPDFIAALPNLQVLHLWGNQFTGSIPANLGN-STKLIMVDLSNNSLSGVIPPYLCNGA-LQRLILQINQLSGPIPDSIGSCRSLEYLRLGHNQLNGTIPAALLGLTNLSFLELLDNHLEGPIPQ-G---FINVPRLSRLDLSDNLLDGVLPSNIGSLQSMQYLALTGNRFSGSIPSDIGLLSVLNTVDLSRNYFTGGIPPEIGLCSQLSDLDLSSNQLTAEIPEELSHLPVLAYLNLSRNLLKGPIPEELEDLQTLNIVDFSYNNLSGPIPVSGTFQFFNYSSYVGNPG--LCGPQNIIPAGSSACDSPKSTAYP---MRS-APHRGGK-AAPIAWIVGGLF--AAALIVLLVGVCCFFNKYQWY--ISSILA-----KDK-SIR--PWKLTAF-QRL-NF-SANHVLGCL-SEDNIIGRGGAGTVYKGEMPDGENIAVKRLPG--------------------KATTK-GF---------------------------SH-DHGFSAEIQTLGKIRHRNIVRLLGCCSNHETNLLVYEYMPYGSLGEILHG-KNHVL-----------------LVWNTRYEIALQAAKGLAYLHHDCQPAILHRDVKSNNILLDSNLEAHVADFGLAKL-LQ-NS--GTSQSMSSISGSYGYIAPEYAYTLKVNEKSDIYSFGVVLMELITGKRPIEQ-EF------------G-E-GVDIVQWVRGKI---QNKD---MGVEVLDSRL------GSKS-LPLQEIMLVLRVALLCTSDLPVDRPTMREVVQMLQDVK--PSSN-----------------------------------DTKNVSSK---PSTPNRKKGVTLSIV
