# Supplementary material for: CLAVATA Was a Genetic Novelty for the Morphological Innovation of 3D Growth in Land Plants
Source: Curr Biol. 2018 Aug 6;28(15):2365–2376.e5. doi: 10.1016/j.cub.2018.05.068 (PMC6089843; doi:10.1016/j.cub.2018.05.068)
Supplement: Data S3. RPK2 Sequence Alignment, Related to Figure S3 [file mmc4.zip › Supplementary dataset 3.fas]

>RPK2
-----------MTSLPSSVIKWRFFRRQMPSDVVFSLCLLCFASCLAGKITVL--ADSDKSVLLRFKKTV-SDPGSILASWVE----ESEDYCSWFGVSCDSSS--RVMALNISGSGSSE--------------ISRNRFTCGDIGKFPLYGFGVRRDC---------------------------------------TGNHGALAGNLPSV--IMSLTGLRVLSLPFNSFSGEIPVGIWGMEKLEVLDLEGNLMTGSLPDQFTGLRNLRVMNLGFNRVSGEIPNSLQNLTKLEILNLGGNKLNGTVPGFVG---RFRVLHLPLNWLQGSLPKDIGDSCGKLEHLDLSGNFLTGRIPESLGKCAGLRSLLLYMNTLEETIPLEFGSLQKLEVLDVSRNTLSGPLPVELGNCSSLSVLVLSNLYNV-YEDINSVRGEADLPPGADLTSM-TEDFNFYQGGIPEEITRLPKLKILWVPRATLEGRFPGDWGSCQNLEMVNLGQNFFKGEIPVGLSKCKNLRLLDLSSNRLTGELLK-EISVPCMSVFDVGGNSLSGVIPDFLNNTTSHCP--PVVYFDRFSI--------ESYS---DPSSVYLSFFTEKAQVGTSLIDLGSDGGPAVF--HNFADNNFTGTLKSIPL-AQERLG--KRVSYIFSAGGNRLYGQFPGNLFDNCDELKAVYVNVSFNKLSGRIPQGLNNMCTSLKILDASVNQIFGPIPTSLGDLASLVALNLSWNQLQGQIPGSLGKKMAALTYLSIANNNLTGQIPQSFGQLHSLDVLDLSSNHLSGGIPHDFVNLKNLTVLLLNNNNLSGPIPSGFA---TFAVFNVSSNNLSGPVPSTNGLTK-CST--VSGNP-YLRPCHVFSLTTPSSDSRDSTGDSITQDYASSPVENAPSQSPG-----KGGFNSLEIASIASASAIVSVLIALVILFFYTRKWHPKSKIMATTKREVTMF--MDIGVPITFDNVVRATGNFNASNLIGNGGFGATYKAEISQ-DVVVAIKRLSIGRFQ-GVQQFHAEIKTLGRLRHPNLVTLIGYHASETEMFLVYNYLPGGNLEKFIQERSTR--DWRVLHKIALDIARALAYLHDQCVPRVLHRDVKPSNILLDDDCNAYLSDFGLARLLGTSETHATTGVAGTFGYVAPEYAMTCRVSDKADVYSYGVVLLELLSDKKAL-DPSFVSYGNGFNIVQWACMLLRQGRAKEFFTAGLWDAGPHDDLVEVLHLAVVCTVDSLSTRPTMKQVVRRLKQLQPPSC-----
>PpRPK2
---------------MTRRSAKEMNEGVWRGNVLYSIVCLISLLCQFQRLRVGEGLSDDGLALLAVKRSITVDPFRVLANWNE----KDADPCSWCGVTCSESR--RVLALNFSGLGLVSPPRNGGECKHDDATFPQTPLPCQQQDASQQAMARCSRSGLSGNDIGDGSGSCVSALDRPSSPICFRNGTVVDASSGLQGEVPCLLYGVLARE--IGNLSELVVLSLPYNGFSGEVPREVGNLKHLETLDLEANSFSGIIPTEIGQLSELRVLNLANNLLQGSIPAELSGSTSLCFLSLAGNTLRGRIPPSVGTLNTLQWLSLSSNLLDGEIPPQLGGGCDCLVHLDLANNYFTGPIPSELANCKQLQSLLLNANSLVGSIPPDLGRLSKLQNLHLALNKLSGVLPPALGNCNELSTLVLTASQGC-SYGLNSSGMP-------HFVDTHRRERNLFSGSFPSQFALLPRIQVIWGPGCGLSGVLPADWGLCCALEILNLAKNSLTGPIPVGLGNCKSLVVLDLSSNQLSGTISP-ELPISCLVILNVSSNALIGNISAVDTV----CSNPWLLSVNGNTY------------------FKPLTCYGVPVLGPASVRYVSRKESEIVYVVHDFSSNSLTGPIPVSLV-GSTLMK--KQTGYVLILSNNQFSGSFPDNFFSLCKGFQEFAVNLSSNQLLGELPLEV-GECETLWYLDVAGNQLTGSIPVSTGTLTNLVILNLSHNQLRGEIPWQLG-ELPNLEVLFLDNNRILGSIPPSLGNLSRLVMLDLSFNHLNGNIPKGLANLSQLKSLLLNHNSLSGSIPKELSSLTALEQLNLSFNNLSGQFPILGNWGGFCSSLVVMGNP-FLLPCRVATAPMSMPILADPDMPR--NSSPESSSTSPDHKEEG----SRPRFNSIVVAAITSGCAIGVVLLVLGLLFQCTKQQYPRLQQE--GRKVVVTFTSTNINFQLTYDKLVRATNYFCLDNLIGTGGFGATYKAELRP-GLVVAVKRLAIGRFQ-GIQQFDTEIRTLGRIRHPNLVTLIGYHASEDEMFLIYNYFPEGNLETLIHSERGRRMNWDMRYRIALDLALALAYLHDECVPRVLHRDIKPNNVLLDHNLIAHLSDFGLARLLGDTETHATTDVAGTFGYVAPEYAMTCRLSDKADVYSYGVLLLELLSGRRVSGDPTFSSYGDGFNIVGWATLLLHKRRPQEFFSAGLWQAGPERDLLNVLHLAVECTEESMSQRPPMRQVVERLKLCRPYPSQLMPL
>MpRPK2
----------MTCATNRVVGETRTVRLGSTATQKSSACCLVYLVFLVTLLDLGLALSSDGLHLLSFKRGITLDTCNVLADWNE----THSHPCNWRGVTCDANS-LRVVSLNIDGRQAGLVERNGASSGPDLTEVEATASSVVNGSVLSSPLVSSRDGS---------------------GPPNSSLRQVLSTPGEAGNSVRCPLSGTLSPE--IGNLSELRTLSIIYNKITGEVPRELAKLEFLHTLDLQSNSLNGRLPRELGQLRELRVLNLNNNVLKGHIPRELTFCRKLRSLSLAGNELTGTVPPSLGSLQQLEWLGLSSNQLAGTIPSELTPLRCKLIFLDLSRNGFTGSIPSELGNCGRLRWLSLNSNSLSGSIPPELGRLSSLKYLQVAVNQLSGHIPPQLARCQRLEVLVLSGQS-----ASRSSRKDAPGSWTRRSVRLGSGENNRFEGRLPEGLIFLPVMRVLWAPRAGLLGTFPRVWGACSNLEILNLAQNAFTGEVHEGLSRCKKLIYLDVSSNQLSGSFPP-RVSGRCMVVFNVSRNMFSGRLPGLSSLE---CA-KPMPVKDFYNHITWSLLLRHTLN---REALSCTHHRCTLLWATHNYSPTSCKTDVV----HDWSFNQFAGTIPLSLL-GTGISE--CVSTYSLSMAGNQLTGTISPHLFDVCDKVRGFAVDFSVNKLTGLLPSAVLGKCASLVEFLAAGNDFTGELSAEFGELKNLARLDLSNNHLQGNLPSNLG-KMESLKVLLLAQNELCGSLPTSLGHARSLQVLDLSHNAFSGTLPEELSSLRQLQKLYLNHNRFDGLIPAGLCSLSSLVEVNLSCNTFSGSVTWLRNMDSVTFTRRVGGNP-MIQGCEVTSELSRRLLQSTMN-----NYLGGVPPDSVSQMPPGFFEVQNRRLSSILIAAITSGCAIALVLLVLGILFQCTRQRSPTSHCPTPGRKEVVTF--MTIHCQMTYESVVRATGNFSIDNLIGNGGFGATYKAELRP-GFLVAVKRLAIGRFQ-GVQQFDTEIRTLGRIRHPNLVTLIGYHASQDEMFLIYNYFPQGNLETLIHSE-RGDMDWHTRHSIALRIAEALAYLHDECVPRVLHRDIKPSNILLDDNLNAHLSDFGLARLLGTSETHATTDVAGTFGYVAPEYAMTCRVTDKADVYSYGVVLLELLSNKRALGDPSFFEFGDSFNIVSWACLLIRQERAHEVFTVGLWEQGPEDTLLETLKLAVLCTVDSLSIRPSMKQVVNGLKRLQPLPLTT---
>OsRPK2A
-----------MRRRPPPPPPPLLPMATLNTQTLITLFLLLLLAAAAAAADAG--GGGEREALLRFKAGVASDPGGLLRGWTTA---ASPDHCAWPGVSCGGNG--EVVALNVSSSPG------------------------------------------------------------------------------------RRLAGALSPA--VAALRGLRVLALPSHALSGQLPAAIWSLRRLLVLDLSGNRLQGEIPPALA-CAGLQTLDLSYNQLNGSVPASLGALPGLRRLSLASNRLGGAIPDELG-----------------------GAGCRSLQYLDLSGNLLVGGIPRSLGNCSKLEALLLSSNLLDDVIPPEIGRLRNLRALDVSRNSLSGSVPAELGGCVELSVLVLSNPYTP-IGGSNSSDYG------------DVDDFNYFQGGIPDAVVALPKLRVLWAPRATLEGELPRNWSACQSLEMINLGENLFSGGIPNGLVECSHLKFLNLSSNKLTGAIDP-SLTVPCMDVFDVSGNRFSGAMPVFEQKG---CPSSQLP-----------------FD---DLVSEYSSFFSYQALAGFRSSSFVLGTDLTSY--HSFAQNNFTGPVKSLPL-AADKLG--MQGSYAFLADGNNIAGQLQPDLFSKCNSSRGFIVDVSNNLITGGIPVEIGSLCSSLVVLGVAGNQLSGLIPTSIGQLNYLISLDLSRNHLGGEIPTSVK-NLPNLERLSLGHNFLNGTIPTEINQLYSLKVLDLSSNLLTGEIPGALADLRNLTALLLDNNKLTGKIPSAFAKSMSLTMFNLSFNNLSGPVPANSNTVR-CDS--VIGNP-LLQSCHMYTLAVPSAAQQGRGLNS--NDYNDTSSADSQNQ--G----GSNSFNAIEIASITSATAIVSVLLALIVLFIYTRKCAPRMSSRSSRRREVITF--QDIGVPITYETVVRATGSFNASNCIGSGGFGATYKAEISP-GVLVAIKRLSVGRFQ-GVQQFHAEIKTLGRLRHPNLVTLVGYHLGESEMFLIYNYLPGGNLERFIQERSKRPVDWKMLHKIALDIAKALAYLHDTCVPRILHRDVKPSNILLDTEYNAYLSDFGLARLLGNSETHATTGVAGTFGYVAPEYAMTCRVSDKADVYSYGVVLMELISDKKAL-DPSFSPYGNGFNIVAWACMLLRQGRAREFFIDGLWDVGPHDDLVETLHLAVMCTVDSLSVRPTMKQVVQRLKQLQPPIREHR--
>OsRPK2B
---------------------MVAARRSAASSSFFLLLLVLAVRVRASSDRV---QERDRSALLELR-----GAAGLLGRWPTGS--AVADHCSWPGVTCDASR--RVVAVAVAAPPA---------------------------------------------------------------------------------SGSSELAGELSPA--VGLLTELRELSLPSRGLRGEIPAEIWRLEKLEVVNLAGNSLHGALPLAFP--PRMRVLDLASNRLHGEIQGTLSDCKSLMRLNLSGNRLTGSVPGVLGSLPKLKL-------------------------LDLSRNLLTGRIPSELGDCRELRSLQLFSNLLEGSIPPEIGRLRRLQVLDISSNRLNGPVPMELGNCMDLSVLVLTSQFDA----------------------VNLSEFNMFIGGIPESVTALPKLRMLWAPRAGFEGNIPSNWGRCHSLEMVNLAENLLSGVIPRELGQCSNLKFLNLSSNKLSGSIDN-GLCPHCIAVFDVSRNELSGTIPACANKG---CT--P-----------------QLLD---DMPSRYPSFFMSKALAQPSSGYCKSGNCSVVY--HNFANNNLGGHLTSLPF-SADRFG--NKILYAFHVDYNNFTGSLHEILLAQCNNVEGLIVSFRDNKISGGLTEEMSTKCSAIRALDLAGNRITGVMPGNIGLLSALVKMDISRNLLEGQIPSSFK-ELKSLKFLSLAENNLSGTIPSCLGKLRSLEVLDLSSNSLSGKIPRNLVTLTYLTSLLLNNNKLSGNIPD-IAPSASLSIFNISFNNLSGPLPLNMHSLA-CNS--IQGNP-SLQPCGLSTLANTVMKARS-------LAEGDVPPSDSATV--D----SGGGFSKIEIASITSASAIVAVLLALIILYIYTRKCASRQSRRSIRRREVTVF--VDIGAPLTYETVVRATGSFNASNCIGSGGFGATYKAEIAP-GVLVAIKRLAIGRFQ-GIQQFQAEVKTLGRCRHPNLVTLIGYHLSDSEMFLIYNFLPGGNLERFIQERAKRPIDWRMLHKIALDIARALGFLHDSCVPRILHRDVKPSNILLDNEYNAYLSDFGLARLLGNSETHATTGVAGTFGYVAPEYAMTCRVSDKADVYSYGVVLLELISDKKAL-DPSFSPYGNGFNIVAWACMLLQKGRAREFFIEGLWDVAPHDDLVEILHLGIKCTVDSLSSRPTMKQVVRRLKELRPPSY-----
>SmRPK2
-------------------------------MSWFLWLLLLAASLSASLAQ----LSGDGIALLAVKKAL--DPSDALSGWNA----GSVDPCLWAGVSCAQDR--RVTSLNLTGA------------------------------------------------------------------------------------FLGTCSSSHSDS--WENLRKLQVLSLQENSFSGGIPAELGALSSLEVLDLEGNSLDGPIPPAIA------------------------SCRSLVHISLGRNKLSGGIPASLGGLSRLRHLSLTSNQLSSVIPPGLQGLCGTLEYLDLGSNFFIRGIPPWLGNCSKLQVLVLESNYLQGFIPSELGRLGMLQVLDVSMNRLTGQVPAALGDCLELSFLVLTHPSSC-VSPFNCTTGD-------GVRGVDKAEFNQFDGPLPSSISKLPKLQVLWAPHAALTGGIPDGWGACERLRSLNLAGNSFTGDFPQGLGKCSSLTYLDLSLNRLEAQLPP-QLPTSCMIVFNVSRNSLSGGVPPRRSIE---CN----------------------DT---QEPVVYPSFCSGRPFCGKRRSETCLSSGLIVV--HDLSGNNFSGPVPAPLI-GDELLE--QEPVYELLMSENRLAGNISSSFFAFCGRFKAFMANLSDNQISGELSGQDIGGCKSLVQFSASNNLIEEALPKELGTLGNLSLLDLSRNRLSGSIPGELG-ELQMLTSLFLANNSLVGDIPENLGQASSLSLLDLSGNTLHGTIPSSLANLSHLEYLLLNNNDFSGTIPPVLSDITSLVAVNLAFNNFSGSVPSSGSWVGMCDKEHFQGNP-YLKPCPTSLAAFGPGYMEE-------NLDPVAAPQDPP---------AGGGLSVVVIVAITSGCAVAVVLLVLVLLVQCTKQRVPRPPRNRGGRKEVVIF--TNIGFRFTYENVVRATGNFSVDYLIGNGGFGATYKAEMMP-GLVVAVKRLSIGRFQ-GVQQFDTEIRTLGRIQHSNLVKLIGYHASEGEMFLIYNYFPRGNLESFIHNRSRGEMSWAVVHRIALGIAEALAYLHDECQPRVLHRDIKPSNILLDNNLTAFLADFGLARLLGASETHATTDVAGTFGYVAPEYAMTCRVSDKADVYSYGVVLLELLSGKKAL-DPAFSDYGHGFTIVGWACLLIGQGRAHEVFIVELWEMGPEAFLLETLKLAVMCTVDSLTVRPTMRQVVDRLRHMDQSSLPFS--
>PaRPK2A
------------MHEVERQAGRIVFYKGLGFACLLHSLLVCVITASS--------LSLDGRALLELKKSISRDPIGVLSDWNE----NDSNPCSWSGVTCDGLS--RVVGLNVSSSLDCQTGGFSSSTFEAGDGNNSLAEPCSRFLHFATSGIELSVSC-SGAGILPQSIPPTSLSSTSSLCGKKESILNSSAGYRGGNQVACRLTGKLSSF--VGNLTELRILSLPYNAISGEIPIEIAKLRALEVLELQGNSFTGQVPSELKELSSLRVLNLGYNSLTGSIPTELGRCRKLQTLNLAGNMLNGSIPPILGDLLELKFLSLSFNQLSGEIEADLLRSCQSLEYFHLSSNLLTGEIPAQLGNCSRLRSVSLFSNILEGGIPPEIGKLSMLETLDVSRNSLTHEIPKELGNCHELSVLVLTNLLDY-TPGRNYTEVDPYS----GLSNSDKGEFNYFRGDIPANLVTLPRLKIIWAPRATLNGPLPEDWGECSSLEILNVGQNFLTGRIPTALGRCKNLFFLDLSRNHLSGIIP--EFPISCMLFFNVSGNKLLGNISTRPNYD---CP--KQSLLSIND----LFDSSQVQV---TSAALYSSLFICGSWGSSPFTSIL-SEGPMVL--HDFSSNNFTGFLPPPLI-DEGLMK--EQPSYGLLLNDNQLTGNISSSLFASCQRFQSFALNFSGNQISGEIPAEVLGNCKSLKCLEASHNQIKGSIPSTLGDIASLAYLDMSVNDLQGSIPPQLK-QLKDLKYLNLAENKLTGAIPGELGELTSLMLLDLSSNAFSERIPEGLVNLRQLKTLYLQQNRFSGQIPEGFTNLTSLTKFNFSFNNLSGELPKMGKTLN-CDS--FKGNH-FVHPCH--SASSPSQQPEQTRGL---LPYASSPDDHETAG--G----KHDNFNSLEIAAITSASVITFVVVVFIIIIMYIRRCIPKPPGPRSGRKEVVTF--NNIGIQLSYEKVVRATGNFSVGNLIGNGGFGATYKAELTS-GLFVAVKRLSVGKFQ-GIQQFDTEIRTLGRIRHPNLVTLIGYHASDSEMFLIYNYLPGGNLESFIHETSTRKVDWYILHKIALDIAKALAYLHDECAPRVLHRDIKPSNILLDNDLNAFLSDFGLARLLGASETHATTDVAGTFGYLAPEYAMTCRVSDKADVYSYGVVLLELLSGKKAL-DPSFSCYGNGFNIVAWACMLLREGRARELYTEGLWDVGPHDDLVEALHLAVMCTVDSLSIRPLMRQVVERLKQIQPPRLS*---
>PaRPK2C
-------------------------------------------------------------------------------------------------------------------------------------------------------------------------------------------------------------------------------------------------------------------------------------------------------------MLNGTIPGTLGRLPELRTLSLSYNQLYGFIPAELAGGCRSLEHLRLSGNLLVGAIPWQLGNCHRLRSVLLFSNILEGNIPRELGRLMNLESLDVSRNSLTGEIPEELGKCTNLSVLVLTNLMDF-TPPANMNIDD-------VYSPSLKGEFNFFEGGFPVGVTTLPRIRIIWAPRTSLSNLLPDNWGSCDKLEVLNLGQNSIKGRIPEGLGKCKNLVFLDLSSNKFHGGIPE-QLPVPCMVLFNVSGNSLSGDIPTFMNSR---CSLQGQQPFPKNWLIPGSLDVTQTVE---DLADLYSNLFLYGTWANGPLAKVG-SGLLQVF--HDLSHNNFTGSVPPSLI-GKGLME--ERPSYGLFLNDNKLAGNISSDLFASCQSLESFFLNLSANQMSGEITAQGLLNCSTLKHLEVAFNQIRGPIPPMLGNLQSLVFLDLGTNNLQGALPPQLG-QLKNLQFLLLAQNKLTGSIPLELGQLSSLVALDLSSNAFRGNIPGDLVKLSRLECLLLDANGLSGQIPEGLAKLTALKMINVSFNNLSGTIPESGNSGA-CNS--IRGNK-FLQPCPSASLLVSS----------------VPTPRPRPGK-------ARHGLNPIVIASVTSACAIVLVVSALSLLSCFGKRYLAKSSGNQSGRKDVVTF--TNIGVQLTYENVVRATGNFSGGNLIGNGGFGSTYKAELIPPGLLLAVKRLSVGRFQ-GIQQFDAEIITLGSIRHQNLVTLIGYYASESEMFLVYNYLPGGNLEKFIHERSNRNVHWRIVHKIALDIAQALSYLHDCCVPRVLHRDIKPSNILLDNNLNAYLSDFGLARLLEVSETHATTDVHGTFGYVAPEYAATCRVSDKADVYSYGVVFLELLSGKKSL-DPSFSSYGNGFNIVSWACMLVREGREHEVFIPGLWETGPREDLVESLHLAIMCTIELLSARPSMKQVVKRLKQLQPPPLS----
>PaRPK2B
---------------------MRIPAPGLGLSSAASGIEFCGERFNG--------FFYD-----------------LPSEWKCG---EFLGRIQWPGPRC--------------------------------------VQACC----------------------------------------------------------------------------ELRVLSLPFNAFSGDVPSEIGNLTFLEVLELQGNSFTGQLPSELGSLKFLRILNLGYNSLVRAVPEELSNCRILEILDLAGNGLNGSIPVFLGGLTKLKALSLSFNQFSGSIPLELANSCQLLEYLDLSGNLLTDKIPPQLMNCSRLVSLALFSNFLEGSIPSEIGRLSMLQILDVSRNSLTGKIPKELADCRQLSVLVLSNLLNF-DPGNDTDVDQSSV----FFTNSDKGEYNYFEG-IPASIFTLPQLQIIWAPKTSLNGPLPENWDNC-NLQVLNLGQNLLTGQIP-------------------AGEIPQ-ELRISCLIYFDVSHNSLTGNFTTAVNAD---CP--KQPLFPGNQFEEGLSNVSQSEL---DPPTIYSSLLYCGTCASSSLRFLV-SEGLPVL--HDFSGNNFTGSIPPPLI-GDQMIK--EQASYALLLNDNNFTGNITSSLFNLCARLQTFALNMSVNQISGEIPPELFVNCKSLKHFEAAVNQITGPLPSTLGNLESLMHLDLRNNSLHGSIPTQFG-QLKDLRYLSLGENNLTGEIPGLLGQI-SLTVLELYSNAFTGKIPANLINLKQLTRLRLDNNKLTGQVPQGFANLTSLTVFNVSYNNLSGPLPQFSSKIS-CDS--FTGNN-LLQSC--VSELAPSQQEQDQVGVP--LPYALSPSGNPVDK--------HNQFNSIEIAAITSAAAIVSVVLVLAVLFQCTRWHIPSSAGYRSRRREVITF--TNIGVQLTYESVVRATGNFSAANFIGNGGFGATYKAELIP-GLLVAVKRLSVGRFQ-GIQQFDAEIRTLGRARHPNLVTLIGYHVSESQMFLVYNYLPGGNLEKFLQERSKRRVDWSMIHKIALDIARALTYLHEDCVPRVLHRDIKPSNILLDNNFNAYLSDFGLARLLGTSETHATTDVAGTFGYVAPEYAMTCRVSDKADVYSYGVVLLELLSDKKAL-DPSFSSYGNGFNIVAWACMLLRQGRARELFTAGLWDVGPHDDLIETLHLAVMCTVDSLSIRPSMKQVVQRLRRLQPPLLH----
>GmRPK2B
------------MFSSSSVIKWRFHHKPMTLVRLFTLASLLMLSLNDVVS-----SDSDKSVLLELKHSL-SDPSGLLATW------QGSDHCAWSGVLCDSAARRRVVAINVTGNGG----------------NRKPPSPCSDYAQFPFYGFGIRRSC---------------------------------------DGFRGALFGKLSPK--LSELAELRVLSLPFNGLEGEIPEEIWGMEKLEVLDLEGNLISGVLPIRFNGLKNLRVLNLGFNRFVGEIPSSLSNVKSLEVLNLAGNGINGSVSGFVG---RLRGVYLSYNLLGGAIPEEIGEHCGQLEHLDLSGNLLMQGIPGSLGNCSELRTVLLHSNILEDVIPAELGRLRKLEVLDVSRNTLGGQVPMELGNCTELSVLLLSNLFSS-VPDVNGTLGDSGV---EQMVAMNIDEFNYFEGPVPVEIMNLPKLRLLWAPRANLEGSFMSSWGKCDSLEMLNLAQNDFTGDFPNQLGGCKNLHFLDLSANNLTGVLAE-ELPVPCMTVFDVSGNVLSGPIPQFSVGK---CA--SVPSWSGNLF--------ET-D---DRALPYKSFFASKILGGPILASLG-EVGRSVF--HNFGQNNFVS-MESLPI-ARDKLG--KGLVYAILVGENKLAGPFPTNLFEKCDGLNALLLNVSYNMLSGQIPSKFGRMCRSLKFLDASGNQITGPIPVGLGDMVSLVSLNLSRNRLQGQILVSIG-QLKHLKFLSLADNNIGGSIPTSLGRLYSLEVLDLSSNSLTGEIPKGIENLRNLTDVLLNNNKLSGQIPAGLANVSTLSAFNVSFNNLSGSFPSNGNSIK-CSN--AVGNP-FLRSCNEVSLAVPSADQGQVDNS---SSYTAAPPEVTGKK-------GGNGFNSIEIASITSASAIVSVLLALIVLFIYTQKWNPRSRVVGSMRKEVTVF--TDIGVPLTFENVVRATGNFNASNCIGNGGFGATYKAEIVP-GNLVAIKRLAVGRFQ-GVQQFHAEIKTLGRLRHPNLVTLIGYHASETEMFLIYNYLPGGNLEKFIQERSTRAVDWRILHKIALDIARALAYLHDQCVPRVLHRDVKPSNILLDDDYNAYLSDFGLARLLGTSETHATTGVAGTFGYVAPEYAMTCRVSDKADVYSYGVVLLELLSDKKAL-DPSFSSYGNGFNIVAWACMLLRQGQAKEFFAAGLWDAGPEDDLVEVLHLAVVCTVDSLSTRPSMKHVVRRLKQLQPPSC-----
>GmRPK2C
------------MFSSSSVIKWRFRHKPMTLVRLFPLVCLLLFSLNDVVS-----SDSDKSVLLELKHSL-SDPSGLLTTW------QGSDHCAWSGVLCGSATRRRVVAINVTGNGG----------------NRKTLSPCSDFAQFPLYGFGIRRSC---------------------------------------EGFRGALFGKLSPK--LSELTELRVLSLPFNDLEGEIPEEIWGMEKLEVLDLEGNLISGVLPLRFNGLKNLKVLNLGFNRIVGEIPSSLSSFKSLEVLNLAGNGINGSVPSFVG---RLRGVYLSYNLLGGAIPQEIGEHCGQLDHLDLSGNLLMQAIPGSLGNCSELRMILLHSNSLEDVIPAELGRLRKLEVLDVSRNTLGGQVPMELGNCTELSVLVLSNLFSS-VPDVNGTVRDLGV---EQMVSMNIDEFNYFEGPVPVEIMNLPKLRVLWAPRANLAGSFPSSWGKCDSLEMLNLAQNDLTGDFPNQLGGCKNLHFLDLSANNFTGVLAE-ELPVPCMTVFDVSGNVLSGPIPQFSVGL---CA--LVPSWSGNLF--------ET-D---DRALPYKSFFVSKILGGTILSSLG-EVGRSVF--HNFGQNNFVS-MESLPI-ARDRLG--KGLAYAILVGENKLAGPFPTNLFEKCDGLNALLLNVSYTMISGQIPSKFGGMCRSLKFLDASGNQITGPIPVGLGDMVSLVSLNLSKNRLQDQIPGNLG-QLKDLKFLSLAENNLSGSIPTSLGQLYSLEVLDLSSNSLTGEIPKGIENLRNLTDVLLNNNKLSGQIPAGLANVSTLSAFNVSFNNLSGSLPSNGNSIK-CSN--AVGNP-FLHSCNEVSLAVPSADQGQVDNS---SSYTAAPPEVTGKK-------GGNGFNSIEIASITSASAIVSVLLALIVLFIYTRKWNPRSRVVGSTRKEVTVF--TDIGVPLTFENVVRATGNFNASNCIGNGGFGATYKAEIVP-GNLVAIKRLAVGRFQ-GAQQFHAEIKTLGRLRHPNLVTLIGYHASETEMFLIYNYLPGGNLEKFIQERSTRAADWRILHKIALDIARALAYLHDQCVPRVLHRDVKPSNILLDDDYNAYLSDFGLARLLGTSETHATTGVAGTFGYVAPEYAMTCRVSDKADVYSYGVVLLELLSDKKAL-DPSFSSYGNGFNIVAWACMLLRQGQAKEFFATGLWDTGPEDDLVEVLHLAVVCTVDSLSTRPSMKHVVRRLKQLQPPSC-----
>GmRPK2D
MFSFSSSFSSSSSSHSSSVIKWN------SLAQFLFLVFFLFFASRNDAV-------SDKSTLLRLKASF-SDPAGVLSTWTSAGA-ADSGHCSFSGVLCDLNS--RVVAVNVTGAGG----------------KNRTSHPCSNFSQFPLYGFGIRRTC---------------------------------------SGSKGSLFGNVSSLSLIAELTELRVLSLPFNALEGEIPEAIWGMENLEVLDLEGNLISGYLPLRVDGLKNLRVLNLGFNRIVGEIPSSIGSLERLEVLNLAGNELNGSVPGFVG---RLRGVYLSFNQLSGVIPREIGENCEKLEHLDLSVNSMVGVIPGSLGNCGRLKTLLLYSNLLEEGIPGELGSLKSLEVLDVSRNILSSSVPRELGNCLELRVLVLSNLFDP-----RGDVADSDL----GKLGSVDNQLNYFEGAMPAEILLLPKLRILWAPMVNLEGGLQRSWGGCESLEMVNLAQNFFSGKFPNQLGVCKKLHFVDLSANNLTGELSQ-ELRVPCMSVFDVSGNMLSGSVPDFSDNA---CP--PVPSWNGTLF--------AD-G---DLSLPYASFFMSKVRERSLFTSME-GVGTSVV--HNFGQNSFTG-IQSLPI-ARDRLG--KKSGYTFLVGENNLTGPFPTFLFEKCDELEALLLNVSYNRISGQIPSNFGGICRSLKFLDASGNELAGPIPLDLGNLVSLVSLNLSRNQLQGQIPTSLG-QMKNLKFLSLAGNRLNGLIPTSLGQLYSLKVLDLSSNSLTGEIPKAIENMRNLTDVLLNNNNLSGHIPNGLAHVATLSAFNVSFNNLSGSLPSNSGLIK-CSS--AVGNP-FLSPCHGVSLSVPSVNQPGPPDG---NSYNTATAQANDKK-------SGNGFSSIEIASITSASAIVSVLIALIVLFFYTRKWKPRSRVVGSIRKEVTVF--TDIGVPLTFETVVQATGNFNAGNCIGNGGFGATYKAEISP-GILVAVKRLAVGRFQ-GVQQFHAEIKTLGRLHHPNLVTLIGYHACETEMFLIYNYLSGGNLEKFIQERSTRAVDWKILYKIALDIARALAYLHDTCVPRVLHRDVKPSNILLDDDFNAYLSDFGLARLLGTSETHATTGVAGTFGYVAPEYAMTCRVSDKADVYSYGVVLLELLSDKKAL-DPSFSSYGNGFNIVAWACMLLKQGRAKEFFTAGLWEAGPGDDLVEVLHLAVVCTVDSLSTRPTMKQVVRRLKQLQPPSC-----
>GmRPK2E
-------MFSSSFSHSSSAIKWN------SLTQFLFLVFFLFSASRNDAVS----PFSDKSALLRLKASF-SNPAGVLSTWTSATATSDSGHCSFSGVLCDANS--RVVAVNVTGAGG----------------NNRTSPPCSNFSQFPLYGFGIRRTC---------------------------------------SGSKGSLFGNASSLSFIAELTELRVLSLPFNALEGEIPEAIWGMENLEVLDLEGNLISGCLPFRINGLKNLRVLNLAFNRIVGDIPSSIGSLERLEVLNLAGNELNGSVPGFVG---RLRGVYLSFNQLSGIIPREIGENCGNLEHLDLSANSIVRAIPRSLGNCGRLRTLLLYSNLLKEGIPGELGRLKSLEVLDVSRNTLSGSVPRELGNCLELRVLVLSNLFDP-----RGDVDAGDL----EKLGSVNDQLNYFEGAMPVEVLSLPKLRILWAPMVNLEGGLQGSWGGCESLEMVNLAQNFFSGEFPNQLGVCKKLHFVDLSSNNLTGELSE-ELRVPCMSVFDVSGNMLSGSVPDFSNNV---CP--PVPSWNGNLF--------AD-G---NASPRYASFFMSKVRERSLFTSMG-GVGTSVV--HNFGQNSFTD-IHSLPV-AHDRLG--KKCGYTFLVGENNLTGPFPTFLFEKCDELDALLLNVSYNRISGQIPSNFGGICRSLKFLDASGNELAGTIPLDVGNLVSLVFLNLSRNQLQGQIPTNLG-QMKNLKFLSLAGNKLNGSIPISLGQLYSLEVLDLSSNSLTGEIPKAIENMRNLTDVLLNNNNLSGHIPNGLAHVTTLSAFNVSFNNLSGSLPSNSGLIK-CRS--AVGNP-FLSPCRGVSLTVPSGQL---------GPLDATAPATTGKK-------SGNGFSSIEIASITSASAIVLVLIALIVLFFYTRKWKPRSRVISSIRKEVTVF--TDIGFPLTFETVVQATGNFNAGNCIGNGGFGTTYKAEISP-GILVAVKRLAVGRFQ-GVQQFHAEIKTLGRLHHPNLVTLIGYHACETEMFLIYNFLSGGNLEKFIQERSTRDVEWKILHKIALDIARALAYLHDTCVPRVLHRDVKPSNILLDDDFNAYLSDFGLARLLGTSETHATTGVAGTFGYVAPEYAMTCRVSDKADVYSYGVVLLELLSDKKAL-DPSFSSYRNGFNIVAWACMLLKQGRAKEFFTAGLWEAGPGDDLVEVLHLAVVCTVDILSTRPTMKQVVRRLKQLQPLTC-----
>GmRPK2A
-------------------------MDLLFLHSLFFFFFFFTSNDANALDAT---IPRDALSLLSFKRFVSSDPSNLLAAWSNR---TSPNLCRWRAVACGVAG--RVTVLNVTGL----------------------------------------------------------------------------------------RGGELSPS--VGDMSELRVLSLAGNMFSGEIPVTLVNLQFLEVLELQGNNFSGKIPTQMS-------------------------FTFLQVVNLSGNAFSGSIPSEIIGSGNVKIVDLSNNQFSGVIP--VNGSCDSLKHLRLSLNFLTGEIPPQIGECRNLRTLLVDGNILEGRIPSEIGHIVELRVLDVSRNSLTGRVPKELANCVKLSVLVLTDLFEDRDEG--------------GLEDGFRGEFNAFVGNIPHQVLLLSSLRVLWAPRANLGGRLPSGWSDLCSLRVLNLAQNYVAGVVPESLGMCRNLSFLDLSSNILVGYLPSLQLRVPCMMYFNISRNNISGTLQGFRNES---CGASAL-----------------------DASFLELNGFNVWRFQKNALIGSGFEETNTVVVSHDFSWNSFSGSLPLFSL-GDNLSGANRNVSYTLSLNNNKFNGTLLYQLVSNCNDLKTLSVNLSLNQLSSGNFQASFWGCRKLIDFEAAYNQIDGSIGPGIGDLMMLQRLDLSGNKLSGSLPSQLG-NLQNMKWMLLGGNNLTGEIPSQLGLLTSLAVLNLSRNALVGTIPVSLSNAKNLETLLLDHNNLSGEIPLTFSTLANLAQLDVSFNNLSGHIPHLQHPSV-CDS--YKGNA-HLHSCPDPYSDSPAS-----------LPFPLEIQRTHKRW----------KLRTMVIAVVTSASVTLCTLLVIVLVIFSRRSKFGRLSSI--RRRQVVTF--QDVPTELNYDTVVTATGNFSIRYLIGTGGFGSTYKAELSP-GFLVAIKRLSIGRFQ-GIQQFETEIRTLGRIRHKNLVTLVGYYVGKAEMFLIYNYLSGGNLEAFIHDRSGKNVQWPVIYKIAKDIAEALAYLHYSCVPRIVHRDIKPSNILLDEDLNAYLSDFGLARLLEVSETHATTDVAGTFGYVAPEYATTCRVSDKADVYSFGVVLLELMSGRKSL-DPSFSEYGNGFNIVPWAELLMTERRCSELFVSTLWEAGPKEKLLGLLKLALTCTEETLSIRPSMKHVLEKLKQLKS--------
>DwRPK2B
-----------MYGVFEPCSRSRYTALEYVFLSLILLVWYLWQPVCAMS------LSADGAALLSIKASIQTDPLGLLSDWK-----DGVDPCTWRGVGCDATV--RVISLNITGKGFSTM-------------ISAPTRSCSSFRSCPNSSACTERSC-----------------------QAFQKTVYCSSHQNWALNVSPMLTGSLSPA--VGNLSELRVLSLPFNGFFGEIPKEISGLKFLELIDLQGNQFSGSLPTGLGQLSELKTLNVEHNSLQGSIPQGIAGCRKLKILNMAGNKLSGEIPTFFDSMPGLQVVTMGCNKFSGTIPLELTSSCGSLEHVHLEDNHLSGSIPTGFGRCSHLQSLVLSSNALSGQIPADIGQLQELQVLDVSRNSLGDDIPSQLANCSRLSVLVLTNSNDL-LPCQESSSMAVLE---AESSSYQKGEFNYFSS-IPTALMSLSNLKLLWAPGAALSGTLSSKWGICQSLEVLNLASNGLTGRIPQGLAQCKRLIYLDLSNNRLEGSLPS-TLSVHCMVLFNVSGNLLTGQLPDRSSSS---CS--KADLLESLFSSVPAPLLPENVGFAMGTPFSYFSSLYCGAVLSRLPDWFS-SQSMAVA--HDMSENNFTGPLRGVGL-GEALLE--EVPGYGFYVSGNKLTGALSSSLFESCQKFGAFRLKVSRNKLSGGLPADAMLKCTSLEQFEAAANQLVGIIPEGLGALKHLVYLDLSFNSFSGKLPQNVA-QLQELQYFMLAGNNLTGTIPESFGKLYSLLVLDLSSNTLTGRIPGDLANLIKLKKILLNNNHLSGFIPTNFSRLKSLSVMDVAYNNLSGSVPHLGSLGTLCTNVNTEGNE-LLKSCSLSTPT---------------PSYEEQLPTMLKKS---------HHPNSIIIAAITSGCAVAAVLIILILLFHCTRQERHVQVSHRAERKHLVMF--RSFEVQLTYENVVAATGNFSVNNLIGTGGFGDTYKAEIIP-GVLVAVKRLSLGRFQGGTQQFEAEIRTLGRVQHSNLVTLIGYHASASEMFLIYNHLPGGNLEKLLHDSRKGFISWRVRHKIALNIAQALAYLHDECTPRVLHRDIKPSNVLLDNDLNAFLSDFGLARLLSASETHATTDVAGTFGYVAPEYAMTCRLSEKADVYSYGVVLLELLSGKKAL-DPYFSKYGNGFNIVAWAGMFYNKGKPAEILAPGLWEQGPHSELMEVLQLAVRCTVVTLSVRPTMREVVDALRAVQ---------
>DwRPK2A
-----MMHEAVNSLGKSRADQQFLSRTLCAFAYLFLWFLVFFVPLSAES------LSLDGLTLLEVKEAISADPLRLLSDWNK----EDIDPCHWTGVTCSPHT-SRVVSLNITGEAFCASADLP---------STCTDGFCGAFQSCPSLLWQSPDLQ------CSSQGVFSPQLAAMAVCLRNGEVSESASDYNPQDRVPCRLTGSLSPA--IGNLSFLQVLAIPFNGISGNLPKEIGQLKSLQVLDVRGNSFNGRIPAEIGQLLGLKVLNLAFNSFEDEIPPELSSCRYLNVFNVAGNMLSGKIPAFIGNFSALQSLRLSYNQLDGTIPEEIANSCSSLEQLHLEGNFLFGTIPAVLGNCTNLRSLMVSSNFLSAPIPSVLGKLWMLETLDVSRNSLAGDIPSQLGNCTKLSLLVLTNLLDV-ETCINRTMVDPVD----GYTSKDKGEFNYFTGALPAPITSLPLLRVLWAPRAGFLAGFPSEWGACANLEVLNLGQNSFSGSIPQELTKCRKLIYLDVSINSLEGSIPQ-QLPVPCMVVFNVKGNFLSGTISPAGIIS---CP--TAELLLAHSYASTLYMPSYAQSPPVDTVFSYFTSLYHGSVASSLSVGLA-LQDLLVM--HDLSQNNFTGLVPSPMI-GAGFSN--RKTSYSFFLSQNQLHGTIPDHIFSACPSIQEFAVTLSHNFLEGELPVESMVGCKCLKHFEASTNQLSGSIPPGIQGSKLLVYLDLGTNVLGDRIPPELG-QLQSLEYLLLGNNSFVGSIPVTLGSLRSLVGLDLSRNKLTGEIPVELANLLNLKYLWLNNNSLSGKIPEGLGNITSLTGLDVAYNNLSGAIPRTKNTEKSCDQASFVGNP-YLEPC-VASAPAPSSDGVYVP-----RPFAMSPTNTMARS--------KSQLSLWIIVAVVVGS-VVSILLLLLLCYCIKQQWGGRPA----GKREVVMF--VNTSFHLTYDNVVRATGNFSLDNLIGNGGFGATYKAEPAP-GYLLAVKKLYLGRVQ-GMQQFVAEIRTLGRIRHAHLVTLVGYYAHESEMFLIYNYLSGGNLESLLHDKEKGRIPWKVRHKIALDVAQALDYLHNRCHPRVLHRDIKPSNILLDTSLNAYLSDFGLARLLGASETHATTDVAGTFGYVAPEYALTGRVSDKADVYSYGVVLLELLSSKKAL-DPSFSGHGDGFNIVAWASHLHKKGQNEAVFAPGLWEQGPHSELVNTLKLAIDCTEEVLAERPTMKQVVDCLKYASSF-------
>AmtRPK2A
-------MLLPVKLSPGFPWRWRLSKTLTLFQTLILALLLQPWLSAGVAG-----YKEDMAALLDFKAYVAPGSSGFLSNWNP----NDPDPCSWTGITCDSTK-FRVSAIRIAGS-----------------------------DCFKAFSLASHGGC------------------------------NCNSESVSGNGSSCKIRAQLPGS--LGNLTWLRVLSLPFNDLYGEVPREIGSLKLLEELELEGNSLSGNLPMELGLLSSLRVVNLGYNRFTGSIPASLSGCPNLQILNLAGNLLNGTLPDFLGKFSNLRGVFLSFNQLSGSISGDIGNNCEFLEHLHLMGNYFTGGIPSNFGNCSRLRSLLLSSNILDGGIPPDLGRLSALEVLDISRNSLSGHIPSDLGNCKNLSVLILSNEYDPQMFGKEHSLMDSFS----GFSSDDKGEFNYFEGGIPDSLANLSMIRIIWAPKATLDGPLPKYWGACKSLQMINLGGNFFNGEFPYSFHECKDMYYFDLSSNKLTGVLTE-KLLVPCMGLFNVSGNSLSGDIPKFLETG---CP--PIPSFVVEKQGQLPSNGLYGQW---DYSSVYMSFFACNARSGSSMPYLE-TDNLPIF--HDFSWNNFTGSVPLLPIVAPVRLE--MDPLYAFLASGNNISGKLPGYVFETCDILSGMILNLSRNSISGELPEVASNGCISMKQLDVSENRIVGFLPPSFGNLLSLESLDLSRNLLSGQIPMQFG-QLKNLRYLSLAGNTLTGGIPSGLAQLPSLQVLELSSNFLTGKIPDGFAGLKNLTSILLDNNKLSGQIPSSFSKMTSLSVFNVSFNNLSGPIPRNVTSVR-CDS--VLGNPLLLESCHLASQSGPSTEQQGQSGSN--TQYAYSPSESVSRK--------NSGFNPIEIASITSASLIVSVLLALIFLFVYTRKCIPRSSGQGSGRREVITF--SNIGVSLTFESVVRATGGFNARNCIGNGGFGATYKAEMAP-GTLVAIKRLSVGRFQ-GVQQFDAEIKTLGRVRHPNLVTLIGYHASETEMFLIYNYLPGGNLEKFIQERSKRTVDWRMLHKIALDIARALAYLHDECVPRVLHRDIKPSNILLDNNYNAYLSDFGLARLLGTSETHATTDVAGTFGYVAPEYAMTCRVSDKADVYSYGVVLLELLSDKKAL-DPSFSSYGNGFNIVQWACMLLRQGQAREVFTAGLWDVGPHDDLVETLHLAVMCTFESLSVRPSMKQVVQRLKQLQPPTC-----
>AmtRPK2B
--------------------------MAMATLQLFLGTFFFAKAFSIS-------VEIEISALLSFKSSITSDPLHLLSNWVP----FMNSPCNFTGITCDEFS-GKVTGLNLAGKPSEV------------------------------------------------------------------------------SGDSGKLAGILPHS--LGSLTDLRVLSLSENSFSSEIPGEIGFLSSLEVLDLSHNNFSGEIPLQISFMASLSVLNLSFNSFSGKIPASLYACKSLQILDLRANLLNGTLPPKLVGSSNFKVIDLSFNSLSGGISMEPSSECRSLTHLHLSGNFLAGRIPKEIGNCTSLQSLLLPQNVFEGHIPAEIGRISHLRVLDVSGNCLTGRIPRELSQCKELSVLVLTNWVGN------------------GNDSLLKGEFNAFEWGIPYEIFLIPRLKVLWAPMANIGGRLPKSWSETCSLEVLNIGFNSFKDIIPEGLGKCRHLAYLDLNSNAFSGHLPV-TLSVPCMIYFNVSGNSLSGRIPNFGKSS---CGNSSFSIVGFNDL--------DSYE---KVEYWYLNLIHTSVAKSNPFHGAI-AEENVIL--HDFSSNAFVGVLPLIHI-GDSLLA--PKPSYGLLLNDNKLNGSLPSSLFALCKYLQGFAVNLSTNQLSGKISSVIFLNCSELNSFEAAYNQLDGPIPKEIGNAFLISQIDLRGNRLNGTLPDQLG-TLKNMKQVLLGENTFTGGIPVQLSRLSSLQVLDLSSNNLTGSIPSNLAQATQLQVLLLDHNALSGEIPSSFSELQFLTNMNLSYNNLSGYIPVLKYSLD-CTS--FKNNV-YLQPCTAHKPSTLAQ-----------PPYLLPPPNWVSRR---------SKLKSFEIALVALASAIVLALLLVVLYLACSKRHLVRLPSL--RKKLLVTF--TDTPPGLTYENVVRATGNFSIRNLIGTGGFGATYKAELVP-GFLVAVKRLSLCRFQ-GLQQFGAEIRTLGRIRHANLVTLIGYYMSEAETFLIYNYLPGGNLERFIHDRYCKNLNFSVIHKIAMDIAQALVYLHYSCEPRIVHRDIKPSNILLDNDLNAYLSDFGLARLLEVSETHATTDVAGTFGYVAPEYATTCRVSDKADVYSFGVVMLEMLSGKRSL-DPSFSDYGNGFNIVAWGKLLLKEGRTSEVFCSKLWDAGPQDELVVMLQIAAACTAESLAIRPSMKMVLEELIHLKH--------
